# Supplementary material for: Evidence for systems-level molecular mechanisms of tumorigenesis
Source: BMC Genomics. 2007 Jun 20;8:185. doi: 10.1186/1471-2164-8-185 (PMC1929080; doi:10.1186/1471-2164-8-185)
Supplement: Additional File 2 — (Table S1). Gene expression data set descriptions and differentially expressed probe sets. [file 1471-2164-8-185-S2.xls]

## Sheet: Data Sets
Data sets description
			Samples (n)			Probes (n)*			CGPs (n)**
Cancer type	Reference	Healthy	Tumor	All	Up-regulated	Down-regulated	All	Up-regulated	Down-regulated	All
Prostate (1)	11	50	52	102	1161	1523	2684	634	795	1429
Prostate (2)	12	50	38	88	821	1040	1861	407	574	981
Lung-Adenoid	14	17	189	206	324	830	1154	187	476	663
Lung-Carcinoid	14	17	20	37	1179	1255	2434	518	786	1304
Lung-Squamous	14	17	21	38	898	849	1747	525	458	983
Colorectal	13	18	18	36	488	319	807	298	164	453
*FDR 5% except for colorectal cancer data set (see Methods)
**Proteins with Entrez GeneID and mapped in the human interactome network
Overlap between differentially expressed gene sets		%
Prostate (1-2)	Up-regulated	50.33
	Down-regulated	43.44
Lung
Adenoid-Carcinoid	Up-regulated	5.67
	Down-regulated	50.55
Adenoid-Squamous	Up-regulated	34.55
	Down-regulated	74.94
Carcinoid-Squamous	Up-regulated	7.09
	Down-regulated	50.48

## Sheet: Prostate Probes
Prostate Data Sets
Differentially Expressed Probes
Healthy-Tumor Data Set 1 (ref. 11)	t-statistic	Healthy-Tumor Data Set 2 (ref. 12)	t-statistic
37639_at	-11.91	37639_at	-7.93103
40024_at	8.90592	575_s_at	-7.55071
34730_g_at	8.67366	41706_at	-7.34236
41468_at	-8.66612	38218_at	-7.08379
38028_at	8.60046	1363_at	6.87777
1831_at	8.59894	36174_at	-6.68409
32598_at	8.39508	41242_at	-6.67231
837_s_at	8.30157	32565_at	6.64778
39315_at	8.28716	34678_at	6.6166
39939_at	7.9238	37366_at	-6.50778
38057_at	7.73538	33121_g_at	-6.47742
37366_at	-7.68256	39315_at	6.45186
38634_at	7.60813	35347_at	6.17833
496_s_at	7.57333	1251_g_at	-6.11515
35277_at	7.56135	266_s_at	-6.07546
36495_at	-7.55281	32700_at	6.07537
41706_at	-7.48591	39939_at	6.0599
160029_at	7.30596	39341_at	6.02035
556_s_at	7.30261	37745_s_at	6.01622
35776_at	7.30219	41696_at	-5.9808
38952_s_at	7.29851	33371_s_at	5.96654
1290_g_at	7.21065	37720_at	-5.96292
32783_at	7.11078	38435_at	-5.95193
36174_at	-7.06672	40301_at	5.94441
39550_at	7.05128	38047_at	5.91493
41013_at	7.03197	34162_at	5.89394
38827_at	-6.98397	41163_at	-5.88866
40767_at	6.98089	38049_g_at	5.87778
38950_r_at	6.95406	456_at	5.87019
34818_at	6.94125	40060_r_at	-5.85906
38087_s_at	6.9204	36666_at	-5.85142
1740_g_at	-6.89114	1276_g_at	5.84771
575_s_at	-6.86661	38338_at	5.83198
39654_at	6.85988	40776_at	5.8078
40282_s_at	6.83726	1879_at	5.77689
36491_at	-6.78239	37203_at	5.77667
914_g_at	-6.77667	32847_at	5.76515
565_at	6.75561	35823_at	-5.76336
38291_at	6.75342	34775_at	-5.75233
38408_at	6.74091	1513_at	-5.73639
37741_at	-6.73825	41468_at	-5.73436
37595_at	6.67308	40994_at	5.72285
39026_r_at	6.66887	40674_s_at	-5.7144
40762_g_at	6.66869	1767_s_at	5.71057
40193_at	6.66853	38044_at	5.705
41098_at	6.58761	38618_at	-5.69311
39054_at	6.58322	33308_at	-5.68952
36939_at	6.57421	769_s_at	5.68338
942_at	6.56887	39608_at	-5.65948
34775_at	-6.52975	1521_at	-5.65674
35702_at	6.52372	38719_at	-5.63228
1521_at	-6.51827	36791_g_at	5.623
38044_at	6.50975	36596_r_at	5.61956
32218_at	6.48432	38298_at	5.61337
41478_at	6.47928	32313_at	5.60688
39979_at	6.4729	40912_s_at	-5.58766
40240_at	6.46962	38464_at	-5.58337
1251_g_at	-6.46466	37628_at	5.54702
41242_at	-6.4414	31444_s_at	5.54564
35644_at	6.43877	296_at	-5.53285
779_at	6.43441	33396_at	5.52244
38916_at	6.42563	38716_at	-5.52179
31791_at	6.38868	38642_at	-5.51703
33708_at	-6.36699	41388_at	5.50623
36712_at	6.30936	33869_at	5.50197
34853_at	6.28192	36495_at	-5.49749
37205_at	6.27541	38700_at	5.49619
41346_at	6.27495	36931_at	5.48268
41655_at	6.21864	39243_s_at	5.45195
1664_at	6.21813	34203_at	5.44843
32718_at	6.21513	37741_at	-5.42323
37819_at	6.19273	33632_g_at	-5.41764
39608_at	-6.18133	32314_g_at	5.41462
38051_at	6.16714	39145_at	5.41248
1230_g_at	6.15139	829_s_at	5.41242
39756_g_at	-6.12085	35770_at	-5.40518
37203_at	6.10977	40191_s_at	5.39868
33904_at	-6.10931	37630_at	5.38598
39590_at	6.09443	37648_at	-5.38423
34840_at	-6.09156	39598_at	-5.38105
1909_at	6.08369	32531_at	5.38054
34213_at	-6.07427	40069_at	5.36676
1135_at	6.07356	1197_at	5.34998
41744_at	6.06663	160029_at	5.34869
40512_at	6.01156	36577_at	5.33733
34950_at	5.99729	39876_at	-5.33362
38059_g_at	5.97643	36142_at	5.3257
38348_at	5.96958	40437_at	-5.32291
40994_at	5.93561	37955_at	-5.32235
34050_at	-5.92813	33904_at	-5.32082
1731_at	5.90309	38042_at	5.31723
1513_at	-5.89569	39182_at	5.31555
37044_at	-5.89056	773_at	5.31304
1591_s_at	5.89037	41139_at	-5.31191
38814_at	-5.87995	820_at	-5.29841
39124_r_at	5.87786	41871_at	5.29357
38396_at	5.87653	35740_at	5.29336
38225_at	5.87077	39082_at	5.28503
33121_g_at	-5.85508	39521_at	5.2845
39582_at	5.83903	691_g_at	-5.28241
1120_at	5.83344	36009_at	5.27548
32634_s_at	-5.83315	37765_at	5.26022
32798_at	5.82962	2057_g_at	5.24724
212_at	5.82789	39602_at	-5.24307
37191_at	5.81969	38342_at	5.23812
36203_at	-5.77398	32526_at	5.23373
35276_at	-5.77325	333_s_at	5.23368
36319_at	5.75797	39031_at	5.23008
39701_at	5.73255	38279_at	5.21988
162_at	5.73134	39099_at	5.20743
37996_s_at	5.72718	37912_at	-5.20341
32660_at	5.71577	33412_at	5.18353
41355_at	5.70139	39852_at	5.17898
33415_at	-5.69312	37211_at	-5.17003
36936_at	-5.67672	1929_at	5.16726
31855_at	5.67151	40468_at	5.16606
38218_at	-5.66921	1985_s_at	-5.1598
36624_at	-5.66733	40913_at	5.15868
32485_at	-5.66532	37044_at	-5.15492
33869_at	5.66058	442_at	-5.15245
39073_at	-5.6534	41191_at	5.14316
38298_at	5.65009	32224_at	5.13682
39154_at	-5.64798	34407_at	5.1367
1000_at	5.6455	33362_at	5.13333
32109_at	5.64495	38422_s_at	5.12186
36918_at	-5.63036	36119_at	5.11101
41732_at	-5.62193	33883_at	5.10933
38406_f_at	5.61802	32151_at	-5.10878
37068_at	-5.60191	37486_f_at	5.10616
38263_at	5.58957	32694_at	5.09834
40327_at	-5.58729	1452_at	5.09412
35071_s_at	-5.58602	41454_at	-5.08822
39755_at	-5.57952	36149_at	5.0812
40436_g_at	-5.57894	38634_at	5.07805
36990_at	5.57033	774_g_at	5.06368
38099_r_at	5.55618	36894_at	5.06348
32224_at	5.53525	35071_s_at	-5.06197
38803_at	-5.52421	36193_at	-5.05794
37573_at	5.51077	36601_at	5.05714
37624_at	5.50815	37000_at	-5.05641
39771_at	5.50086	32787_at	-5.04545
41585_at	-5.49838	36785_at	5.04318
37008_r_at	5.47614	1597_at	5.04269
32057_at	5.46914	40297_at	-5.04103
1985_s_at	-5.46162	38262_at	-5.03994
1890_at	-5.45521	39113_at	-5.03956
1739_at	-5.45468	38632_at	5.03797
656_at	5.43285	36432_at	-5.03632
39123_s_at	5.41235	828_at	5.03004
32076_at	5.40393	35309_at	-5.02832
37599_at	5.40097	1814_at	5.0278
37193_at	-5.39681	33708_at	-5.02665
36030_at	5.39092	1507_s_at	5.01763
38829_r_at	5.38683	1319_at	5.01123
216_at	5.38431	2011_s_at	-5.00857
39615_at	5.37892	36491_at	-5.00801
36008_at	-5.3755	31432_g_at	5.00596
37920_at	5.37538	339_at	5.00517
1081_at	-5.37326	424_s_at	5.00032
38152_at	5.37268	1585_at	-4.99874
103_at	-5.36489	35146_at	4.99669
37720_at	-5.35719	38429_at	-4.99531
38042_at	5.35455	1243_at	4.99151
1121_g_at	5.35369	41796_at	4.99125
37000_at	-5.35196	779_at	4.99086
33912_at	-5.35137	32533_s_at	4.98146
36666_at	-5.34783	37922_at	4.97293
35631_at	-5.34756	32966_at	-4.9701
41696_at	-5.34423	32747_at	4.96451
33883_at	5.3368	36825_at	4.96286
38655_at	-5.3364	32444_at	-4.96157
32552_at	5.32562	35803_at	4.96119
160023_at	5.31846	33611_g_at	-4.9611
41277_at	5.30351	36937_s_at	4.95693
38429_at	-5.28168	33415_at	-4.94837
38464_at	-5.27864	37225_at	4.94671
1897_at	5.27667	31671_at	4.94667
2041_i_at	5.27498	39366_at	4.94114
36432_at	-5.27302	1182_at	4.93517
41163_at	-5.26696	38753_at	-4.93065
41289_at	5.25981	36673_at	-4.92908
38175_at	5.25214	34163_g_at	4.92694
38326_at	5.25134	40663_at	-4.92393
39852_at	5.25042	37743_at	4.9189
36928_at	-5.24534	35692_at	4.91672
35178_at	5.23708	36561_at	-4.91333
39865_at	5.23665	34183_at	4.91225
32444_at	-5.2309	1257_s_at	4.91015
37347_at	5.22927	36073_at	4.90792
32182_at	5.22758	924_s_at	4.9002
36784_at	-5.22221	38734_at	4.89871
1980_s_at	-5.20967	37827_r_at	-4.8952
41618_at	5.20574	39416_at	4.88051
39750_at	5.2057	37218_at	4.87123
38951_at	5.2011	41742_s_at	4.86898
263_g_at	-5.18853	40024_at	4.86805
39705_at	5.18777	35628_at	-4.86529
172_at	5.17985	34885_at	-4.86384
37326_at	5.15839	37874_at	-4.86208
859_at	-5.15649	565_at	4.85566
1715_at	-5.1547	404_at	4.85379
37716_at	5.14442	39331_at	-4.85124
33895_at	-5.13958	38098_at	4.85108
41812_s_at	-5.12915	40689_at	-4.85031
33716_at	5.12851	37940_f_at	4.84309
33235_at	5.11385	37754_at	4.84249
863_g_at	5.1136	31830_s_at	4.82763
35324_at	5.10714	41273_at	4.82721
37124_i_at	5.10439	41137_at	4.82623
40238_at	5.10367	33819_at	4.82165
39324_at	5.10336	35742_at	4.81943
33358_at	-5.10072	33932_at	-4.81707
35354_at	5.09498	36780_at	4.81583
39056_at	-5.07796	32506_at	4.81424
1451_s_at	-5.0772	37485_at	-4.81078
40511_at	5.07712	37539_at	4.80754
1336_s_at	5.0753	36452_at	4.80579
33134_at	5.06765	41207_at	4.80546
34377_at	5.06627	1143_s_at	4.80021
38684_at	-5.06067	40327_at	-4.79947
32034_at	-5.04248	35330_at	4.79815
40071_at	-5.03318	34213_at	-4.79379
36673_at	-5.03252	37573_at	4.7793
33596_at	5.0324	35169_at	4.77079
40060_r_at	-5.03187	39169_at	-4.77078
39182_at	5.031	1598_g_at	4.76981
37852_at	5.01425	37929_at	-4.76905
38618_at	-5.01353	41618_at	4.76658
34885_at	-5.01318	1217_g_at	4.76579
1248_at	-5.01092	36533_at	4.76565
38735_at	5.00364	39056_at	-4.76044
33249_at	4.99866	38694_at	-4.75953
32041_r_at	4.99388	38328_at	-4.75415
36555_at	4.98775	38259_at	-4.75032
38604_at	-4.97852	37658_at	4.75005
33611_g_at	-4.96986	1199_at	-4.74786
40480_s_at	4.96873	212_at	4.7383
32667_at	4.96225	32028_at	-4.7379
506_s_at	4.94141	1890_at	-4.73555
39366_at	4.94064	41223_at	-4.73484
1262_s_at	4.9375	34870_at	4.73131
37141_at	-4.9288	40841_at	4.72937
32433_at	-4.92796	41306_at	-4.72518
40167_s_at	-4.92138	41807_at	4.71946
37117_at	-4.921	36521_at	4.71782
32250_at	4.92083	35766_at	-4.71611
34268_at	4.91937	39388_at	4.71263
33332_at	-4.91498	35277_at	4.71257
34893_at	-4.91016	38827_at	-4.70678
41748_at	4.90823	37247_at	4.69711
41755_at	-4.90746	120_at	4.69612
34870_at	4.90637	36792_at	4.69502
37394_at	4.90524	35615_at	-4.69473
34794_r_at	4.90422	32611_at	-4.69441
1470_at	-4.90331	35735_at	4.69061
39545_at	4.89923	40587_s_at	-4.6865
291_s_at	-4.89313	31831_at	4.68403
40297_at	-4.89244	1262_s_at	4.68346
40587_s_at	-4.89171	39061_at	4.68182
38435_at	-4.88718	34428_at	4.67705
37929_at	-4.88525	41732_at	-4.67347
35628_at	-4.88331	34693_at	4.67288
31527_at	-4.87689	39812_at	-4.67176
541_g_at	4.87342	32260_at	4.66616
36569_at	4.86633	41368_at	-4.66444
41864_at	4.8643	36203_at	-4.6623
38642_at	-4.8604	32750_r_at	4.66148
34304_s_at	-4.8482	40093_at	-4.66118
32893_s_at	-4.84631	36929_at	4.64125
38342_at	4.84565	103_at	-4.64096
32700_at	4.83162	39353_at	-4.63472
32238_at	4.82947	297_g_at	-4.62873
36160_s_at	-4.82511	34843_at	4.62835
36658_at	-4.82348	32553_at	-4.62446
32819_at	-4.81615	37193_at	-4.62274
1767_s_at	4.81142	37713_at	-4.61199
41152_f_at	-4.81089	37930_at	-4.61123
32980_f_at	-4.80853	39691_at	4.61113
39353_at	-4.80714	34303_at	4.60917
40810_at	-4.80428	1081_at	-4.60874
37743_at	4.80224	41526_at	-4.6082
1929_at	4.801	35365_at	4.60565
34238_at	4.79628	41812_s_at	-4.6038
41837_at	4.79492	1230_g_at	4.60022
1637_at	-4.79485	34955_at	-4.59936
32256_r_at	4.78341	33134_at	4.59201
38636_at	4.77523	33630_s_at	-4.59196
32028_at	-4.77131	1970_s_at	4.58941
1756_f_at	4.77047	35807_at	4.58579
41259_at	-4.76473	634_at	-4.58007
32551_at	4.75903	32109_at	4.57622
32694_at	4.75415	37917_at	-4.57522
37808_at	4.74578	1931_at	-4.57485
262_at	-4.74395	39073_at	-4.5658
820_at	-4.74371	34802_at	4.56493
38679_g_at	-4.74292	37407_s_at	4.56325
39691_at	4.73917	41123_s_at	4.56235
40766_at	-4.73459	41098_at	4.5579
37035_at	-4.73363	41757_at	-4.5544
35846_at	4.71457	36464_at	-4.55326
38780_at	-4.71095	39965_at	-4.55093
33631_at	-4.70331	32102_at	4.55083
40993_r_at	4.70278	32779_s_at	4.54841
32094_at	4.70268	40419_at	4.548
41609_at	-4.70234	39531_at	4.54678
37500_at	4.69656	32749_s_at	4.54602
40435_at	-4.69629	39165_at	4.54546
39817_s_at	-4.69126	36676_at	-4.54529
41250_at	-4.68995	38324_at	-4.54187
32203_at	-4.68648	216_at	4.53778
31906_at	-4.68391	33760_at	4.53743
37991_at	-4.67899	34320_at	4.53297
1585_at	-4.67405	36624_at	-4.53128
36992_at	-4.67103	1470_at	-4.53002
39798_at	-4.67086	41594_at	4.52037
35692_at	4.66972	38119_at	4.51959
33457_at	4.66784	40041_at	4.51727
36529_at	-4.6665	36618_g_at	4.51693
35174_i_at	-4.66649	37958_at	4.51579
41325_at	4.66622	41043_at	4.51415
40848_g_at	-4.66401	35736_at	4.5136
770_at	4.65508	942_at	4.50979
38632_at	4.64799	31431_at	4.5088
1798_at	-4.64578	38315_at	4.5061
40971_at	4.64132	37191_at	4.50302
35146_at	4.63968	40422_at	-4.50225
32112_s_at	-4.63759	36614_at	-4.50084
39748_at	-4.63734	704_at	4.49847
36549_at	-4.63535	1336_s_at	4.49677
41693_r_at	4.62938	40503_at	-4.49535
33632_g_at	-4.62921	37582_at	4.49381
38292_at	-4.62385	40856_at	4.49205
40437_at	-4.61245	38722_at	4.49183
1955_s_at	4.61126	35263_at	4.48456
38640_at	-4.60964	718_at	4.48392
40881_at	-4.60866	32135_at	-4.48165
36692_at	4.60682	1034_at	4.48012
34388_at	4.60593	33756_at	4.46997
36695_at	4.6058	41524_at	4.46943
35347_at	4.6042	37599_at	4.46647
36533_at	4.60375	32755_at	4.46346
36926_at	-4.60206	34306_at	4.46236
41454_at	-4.60184	33358_at	-4.46112
40023_at	4.60085	37960_at	4.46004
36193_at	-4.59812	35174_i_at	-4.45798
38469_at	-4.59711	693_g_at	4.45673
40290_f_at	4.5906	39063_at	4.45601
34391_at	-4.59005	1980_s_at	-4.45418
39113_at	-4.58938	581_at	4.45231
40075_at	4.58526	1739_at	-4.44982
38032_at	4.58063	35829_at	-4.44679
36925_at	4.58054	39236_s_at	-4.44611
37539_at	4.57842	33404_at	4.44299
39400_at	4.57779	38814_at	-4.43689
41792_at	4.57757	39057_at	4.43619
34183_at	4.57213	1526_i_at	4.43388
40417_at	-4.57167	32212_at	-4.43045
40360_at	4.56826	41288_at	4.42769
35350_at	4.56783	574_s_at	4.42747
35285_at	-4.56316	40570_at	4.42639
38001_at	4.5575	35179_at	-4.42618
36596_r_at	4.55679	1825_at	4.42394
849_g_at	4.55023	661_at	4.4209
33308_at	-4.54666	32051_at	-4.42041
33614_at	-4.54638	38292_at	-4.41295
1647_at	-4.54632	41346_at	4.41283
38154_at	4.54371	676_g_at	4.41167
36095_at	4.54307	40771_at	4.40415
36497_at	4.54063	39070_at	4.40262
40479_at	4.53979	34050_at	-4.40258
35214_at	-4.53912	33933_at	4.40162
1257_s_at	4.53699	39396_at	-4.40133
37955_at	-4.53663	31791_at	4.39847
552_at	4.53606	36524_at	4.3958
40425_at	-4.5359	844_at	4.3956
33032_r_at	4.53338	40501_s_at	-4.39401
34750_r_at	4.52799	35783_at	4.39369
41223_at	-4.51963	36939_at	4.39259
254_at	-4.51774	39780_at	4.39172
40125_at	-4.51553	34354_at	4.38933
41378_at	4.5136	36030_at	4.38757
37125_f_at	4.51068	39530_at	4.38742
36997_at	4.50721	40414_at	-4.38646
33375_at	-4.50703	1708_at	4.38639
34800_at	-4.50554	36784_at	-4.38146
35007_at	-4.50541	33302_at	4.38009
41246_at	4.50503	32554_s_at	4.37965
37657_at	4.49828	32551_at	4.37532
37251_s_at	4.49515	36950_at	-4.37252
35513_r_at	4.49475	34291_at	-4.37124
38969_at	-4.48984	39732_at	-4.36861
1954_at	4.48825	32826_at	4.36542
31519_f_at	-4.48546	38225_at	4.36465
33429_at	4.48487	1740_g_at	-4.36322
35119_at	-4.48225	41745_at	4.36242
40594_r_at	4.47577	38220_at	4.3616
36452_at	4.47563	33375_at	-4.35856
41140_at	-4.46716	35282_r_at	4.35718
39236_s_at	-4.46501	39750_at	4.35484
40774_at	-4.46284	39544_at	4.35364
40856_at	4.45726	37016_at	-4.34858
38454_g_at	4.45573	38003_s_at	4.3477
36525_at	4.45449	35644_at	4.3429
36821_at	-4.45042	37730_at	-4.34019
39721_at	4.44992	39906_r_at	-4.3395
33710_at	-4.44859	38730_at	4.33922
491_at	4.44849	1637_at	-4.33464
41106_at	-4.44734	33103_s_at	4.33312
35766_at	-4.4468	39329_at	4.32736
38701_at	4.44313	35234_at	4.32627
34294_at	4.43972	32542_at	4.32409
760_at	4.43822	32634_s_at	-4.32052
35213_at	4.43374	40666_at	-4.31674
35789_at	4.43041	35346_at	4.31511
32546_at	-4.42613	36660_at	-4.31311
37617_at	4.41969	38791_at	-4.31002
35633_at	4.41771	33924_at	4.30986
35263_at	4.41284	38359_at	4.30738
41584_at	4.41147	770_at	4.30723
488_at	4.40782	38729_at	-4.3048
39940_at	4.40634	38944_at	4.30183
39588_at	4.4041	38526_at	4.30125
32787_at	-4.40143	38396_at	4.3009
37726_at	-4.39892	38323_at	4.29626
31749_f_at	-4.39761	31672_g_at	4.2951
37730_at	-4.39747	33689_s_at	-4.29259
41536_at	4.39387	429_f_at	-4.29256
37940_f_at	4.39378	1882_g_at	4.29129
32243_g_at	4.39091	36617_at	4.28353
40966_at	-4.39025	34310_at	-4.28293
41180_i_at	-4.38789	41225_at	4.28056
41385_at	4.37939	41744_at	4.27841
691_g_at	-4.37902	38407_r_at	4.27834
39000_at	4.37732	35366_at	4.27696
35299_at	4.37039	956_at	-4.27481
36201_at	-4.37011	38736_at	4.27092
1101_at	4.36987	35127_at	-4.26659
41306_at	-4.36441	37542_at	4.26331
38977_at	-4.36329	40763_at	4.26184
34269_at	-4.35871	39790_at	4.26055
33431_at	-4.35293	34769_at	-4.25224
40805_at	4.34875	37666_at	-4.2518
36686_at	-4.34349	1270_at	-4.25161
32526_at	4.34111	38635_at	-4.2472
39220_at	4.33949	33824_at	-4.24691
39331_at	-4.3383	32767_at	-4.24625
37578_at	4.33328	38087_s_at	4.24583
34844_at	4.33198	37616_at	-4.24571
36147_at	-4.32816	158_at	4.24539
33823_at	-4.32628	38406_f_at	4.24536
39876_at	-4.32455	38986_at	-4.24284
34358_at	-4.31753	38059_g_at	4.24269
33893_r_at	4.31492	33405_at	4.24243
35309_at	-4.31469	41188_at	4.24162
31845_at	4.31381	36595_s_at	4.23876
37948_at	-4.31224	471_f_at	-4.23874
753_at	4.30778	38631_at	4.23685
36626_at	-4.30531	38151_at	4.23409
38791_at	-4.30475	34376_at	4.23392
120_at	4.30353	38010_at	-4.23364
35735_at	4.29548	34216_at	4.23325
37648_at	-4.29198	1135_at	4.23079
34771_at	-4.29	36626_at	-4.23
31970_r_at	4.28957	33912_at	-4.22939
38229_at	4.28275	33135_at	-4.22822
35320_at	-4.28247	755_at	4.22763
35472_at	4.28143	41152_f_at	-4.22419
35272_at	-4.28034	40786_at	4.2234
37971_at	-4.28003	33891_at	4.22019
32092_at	4.27977	37484_at	4.21868
41278_at	-4.27914	35771_at	-4.21784
193_at	-4.278	32573_at	-4.21777
33252_at	4.27693	162_at	4.21592
35366_at	4.27369	41338_at	4.21322
39673_i_at	4.26327	41750_at	-4.20905
35371_at	-4.26227	36690_at	4.20752
35823_at	-4.26095	32143_at	4.20557
40803_at	-4.25901	715_s_at	-4.20199
32786_at	-4.25859	38332_at	-4.20111
33610_at	-4.2559	41144_g_at	4.20029
35238_at	4.25479	767_at	4.19851
37369_s_at	4.25476	1044_s_at	-4.19823
40646_at	4.25461	40774_at	-4.1982
41485_at	-4.25348	37920_at	4.19551
31584_at	-4.25097	37035_at	-4.1934
35810_at	-4.24865	32250_at	4.19237
31538_at	-4.24769	37394_at	4.19213
296_at	-4.24764	33840_at	-4.19041
36351_at	4.24459	37669_s_at	4.18381
34791_at	-4.24326	35177_at	4.18244
33812_at	4.24208	36917_at	4.17859
35824_at	-4.2369	39748_at	-4.17859
2011_s_at	-4.2356	36830_at	-4.17777
41281_s_at	-4.23094	1527_s_at	4.17772
40074_at	-4.226	39979_at	4.17745
33598_r_at	4.22185	33466_at	-4.17541
39070_at	4.22166	36677_at	-4.17033
37917_at	-4.21952	656_at	4.16808
31568_at	-4.21274	39761_at	-4.16251
41472_at	4.21142	36733_at	4.15835
1969_s_at	-4.21125	33679_f_at	-4.15726
34460_at	4.21054	1741_s_at	-4.15478
34316_at	-4.20984	34296_at	4.15477
38984_at	4.20755	34776_at	4.15384
424_s_at	4.20705	38364_at	4.15358
36092_at	4.20358	37326_at	4.15036
41214_at	-4.20199	34730_g_at	4.14808
37026_at	-4.20193	38832_r_at	-4.14527
38986_at	-4.20159	34307_at	-4.1448
36694_at	-4.2015	41747_s_at	4.14409
32242_at	4.19905	32587_at	4.14246
1180_g_at	-4.19417	35776_at	4.14169
33743_at	4.19377	36749_at	4.14009
35710_s_at	-4.19272	36095_at	4.1373
38262_at	-4.19255	2089_s_at	-4.1368
31528_f_at	-4.19248	39775_at	4.13563
33933_at	4.1904	41839_at	4.13359
36917_at	4.18961	41870_at	4.13342
41104_at	4.18424	32108_at	-4.13229
33223_at	4.17706	706_at	4.12986
33820_g_at	-4.17678	33102_at	4.12882
34646_at	-4.17503	40435_at	-4.12724
37265_at	4.1738	34840_at	-4.12582
36521_at	4.16902	39267_at	-4.12573
35278_at	-4.16332	407_at	4.12127
32245_at	-4.16172	35709_at	-4.11825
36676_at	-4.16112	885_g_at	4.11515
35793_at	-4.16073	34908_at	-4.1145
39776_at	4.15074	37808_at	4.11221
33872_at	4.14982	33303_at	4.11146
35643_at	-4.14933	38291_at	4.11036
39566_at	4.1485	406_at	4.10736
39169_at	-4.1484	38780_at	-4.10708
35771_at	-4.14833	33192_g_at	4.10452
39740_g_at	-4.14759	32243_g_at	4.10451
31907_at	-4.14574	41583_at	-4.10364
38656_s_at	-4.14451	38647_at	-4.10314
32564_at	-4.13518	32780_at	4.10303
31864_at	4.13379	541_g_at	4.10084
33668_at	-4.13305	33994_g_at	4.09911
37745_s_at	4.13235	38969_at	-4.09448
1060_g_at	4.13205	37141_at	-4.08938
39060_at	-4.12623	823_at	4.08918
36750_at	4.12477	33596_at	4.08664
35234_at	4.12346	32543_at	-4.08449
657_at	4.12245	32034_at	-4.08255
33131_at	-4.12044	40881_at	-4.08067
38456_s_at	-4.11756	35362_at	-4.07937
34843_at	4.11699	301_at	4.07774
36561_at	-4.11673	33408_at	4.07077
236_at	4.11402	38841_at	4.06949
36446_s_at	-4.11353	39123_s_at	4.06905
35638_at	4.11117	38831_f_at	-4.06639
153_f_at	-4.10965	32094_at	4.06554
35351_at	-4.10861	33716_at	4.06461
32878_f_at	-4.10418	33862_at	4.06277
36247_f_at	4.10318	40851_r_at	-4.0606
33674_at	-4.10126	39729_at	-4.0602
34593_g_at	-4.09978	33631_at	-4.05938
490_g_at	4.09813	37617_at	4.05762
828_at	4.09688	41448_at	-4.0561
1891_at	4.09652	1035_g_at	4.05449
33656_at	-4.09497	41275_at	-4.05263
38716_at	-4.094	33315_at	-4.05102
34288_at	4.09374	37307_at	4.0509
1558_g_at	4.09353	39588_at	4.05047
34669_at	4.093	459_s_at	4.04975
34120_r_at	4.09171	31685_at	-4.04857
38458_at	-4.09004	35872_at	-4.04623
32521_at	-4.08779	34800_at	-4.04549
36806_at	-4.08777	32001_s_at	-4.04259
32533_s_at	4.08717	38802_at	4.04157
39424_at	-4.08391	35747_at	4.04078
37713_at	-4.08385	34230_r_at	-4.03721
33386_at	-4.08132	32242_at	4.03717
41762_at	4.07949	36689_at	4.03564
1009_at	-4.0761	39330_s_at	4.03311
862_at	4.07188	31885_at	-4.02813
692_s_at	4.06974	37233_at	-4.02446
35709_at	-4.06901	1380_at	4.02357
35748_at	-4.06742	36650_at	4.02345
40637_at	-4.0655	40099_at	4.02283
37703_at	-4.06355	645_at	4.02238
36025_at	4.05947	40923_at	-4.0184
34707_at	4.05829	160040_at	4.01441
41396_at	4.0529	33198_at	4.01202
41806_at	4.04974	32610_at	4.01197
442_at	-4.0484	868_at	-4.0106
41322_s_at	-4.04775	1898_at	4.01057
36587_at	-4.04628	37068_at	-4.00828
37585_at	-4.04235	40966_at	-4.00808
39082_at	4.04022	1379_at	4.00648
1673_at	4.03817	36668_at	4.00392
35342_at	-4.03294	38459_g_at	-3.99874
39396_at	-4.0266	38914_at	-3.99783
35331_at	-4.02635	38183_at	3.99254
33426_at	4.0261	857_at	-3.99035
35835_at	-4.02431	38120_at	3.9892
37356_r_at	4.02422	31684_at	3.98856
36685_at	-4.02395	38410_at	3.98679
31952_at	-4.02364	41234_at	3.98479
31792_at	-4.01999	41755_at	-3.98384
1804_at	-4.01863	41772_at	-3.98359
38364_at	4.01784	38893_at	3.98058
37760_at	-4.01694	39394_at	-3.97838
1363_at	4.0167	34893_at	-3.97835
41234_at	4.01654	411_i_at	3.97439
33798_at	4.01125	39333_at	3.96775
36943_r_at	4.00665	35759_at	-3.96468
857_at	-4.00512	40087_at	-3.96411
38356_at	4.00485	41596_s_at	-3.96388
34362_at	4.00064	33256_at	3.962
41868_at	-3.99936	41868_at	-3.95789
32578_at	-3.99826	35796_at	3.95638
402_s_at	-3.99697	37117_at	-3.9558
40658_r_at	3.99035	37701_at	3.95405
38120_at	3.99001	38247_at	-3.95383
33267_at	-3.98999	41381_at	3.95296
38627_at	3.98994	36790_at	3.95281
1898_at	3.9894	40436_g_at	-3.94988
297_g_at	-3.98933	39817_s_at	-3.94076
38614_s_at	-3.98728	36892_at	3.93711
38351_at	3.985	36201_at	-3.93344
33436_at	-3.98477	35335_at	3.9332
34310_at	-3.97788	33382_at	-3.93238
41368_at	-3.97676	719_g_at	3.92906
39916_r_at	-3.97568	41221_at	3.92364
33909_at	3.97543	36615_at	-3.92345
41418_at	3.97193	39551_at	3.91893
33220_at	3.97024	1456_s_at	3.91811
999_at	3.96821	40521_at	-3.91791
40761_at	3.96742	37761_at	-3.91535
36867_at	3.96586	38740_at	3.91341
33689_s_at	-3.96545	35342_at	-3.91301
34330_at	-3.96435	2046_at	-3.91164
40585_at	3.96203	35643_at	-3.91112
38902_r_at	3.95335	35183_at	-3.90932
36412_s_at	-3.95311	36467_g_at	3.90927
33700_at	3.9523	33181_at	3.9045
37017_at	-3.95208	41399_at	-3.90341
41451_s_at	-3.95201	40125_at	-3.90322
36614_at	-3.95169	34808_at	3.90125
39752_at	-3.95163	40329_at	-3.90085
38683_s_at	-3.95146	37384_at	3.89946
33834_at	3.9499	40438_at	3.89847
41144_g_at	3.94798	36811_at	3.89114
40099_at	3.94733	39545_at	3.88736
41120_at	3.94682	34739_at	-3.88697
37982_at	-3.94423	37740_r_at	-3.88363
32393_s_at	-3.94409	36807_at	-3.8818
37992_s_at	-3.94276	37703_at	-3.88095
40229_at	-3.93954	41362_at	-3.8754
37276_at	-3.93622	37708_r_at	3.87474
339_at	3.93618	34818_at	3.87454
266_s_at	-3.93605	1660_at	-3.8728
36171_at	-3.93603	33136_at	3.87151
31800_at	-3.93289	32430_at	-3.87042
34202_at	-3.93231	34246_at	3.86931
36897_at	3.93194	36060_at	-3.86909
32543_at	-3.93192	38661_at	3.86894
36139_at	3.93047	39356_at	-3.86838
1319_at	3.92847	37251_s_at	3.8681
32332_at	-3.92731	40607_at	3.86614
1199_at	-3.92694	32668_at	3.86612
222_at	3.92675	32798_at	3.86332
34699_at	-3.92516	35671_at	-3.86078
38754_at	-3.92318	34348_at	-3.86025
885_g_at	3.92278	518_at	3.85901
1676_s_at	-3.91808	34400_at	-3.85807
33744_at	-3.91581	33678_i_at	-3.85774
37710_at	3.91459	39269_at	-3.85597
31545_at	-3.91152	33243_at	3.85295
35829_at	-3.91069	37576_at	3.85275
39767_at	-3.91022	1798_at	-3.85197
35137_at	3.90916	33715_r_at	-3.85117
32352_at	3.90836	1409_at	3.84869
38151_at	3.90791	32582_at	3.84556
33244_at	-3.90765	31816_at	-3.84499
34570_at	-3.90623	35778_at	-3.84407
37630_at	3.90527	39167_r_at	3.84347
37765_at	3.90512	40239_g_at	3.83944
37543_at	3.90389	41859_at	3.83827
35393_at	3.90358	40866_at	-3.83727
36122_at	-3.90206	36851_g_at	-3.83602
1350_at	3.90155	497_at	-3.83418
40695_at	-3.90115	36090_at	-3.83387
37306_at	-3.90009	914_g_at	-3.83259
35998_at	3.89542	39565_at	3.83196
39063_at	3.89387	35497_at	3.83004
38753_at	-3.89298	36940_at	3.82707
31509_at	-3.89201	1180_g_at	-3.82591
35300_at	-3.89195	39379_at	3.8245
34352_at	-3.89173	39124_r_at	3.82145
36847_r_at	-3.8893	33827_at	3.82043
37046_at	-3.88832	36089_at	3.81803
37368_at	3.88769	32893_s_at	-3.81661
35576_f_at	-3.88646	36992_at	-3.8155
38484_at	3.88519	37760_at	-3.81332
34253_at	3.885	37950_at	-3.81329
1818_at	3.88433	37779_at	-3.81315
32752_at	-3.88321	39759_at	3.81314
37423_at	-3.88172	40077_at	3.80127
37370_i_at	3.87749	1225_g_at	-3.80094
2004_at	3.87519	41124_r_at	3.80035
40278_at	3.87467	32214_at	-3.79451
39597_at	3.87374	32593_at	3.79237
37537_at	3.87353	31855_at	3.79193
35147_at	-3.87102	39260_at	3.78861
409_at	-3.87014	33332_at	-3.78791
33825_at	-3.86892	38651_at	3.78613
34808_at	3.86825	36960_at	3.78563
40548_at	-3.86685	1831_at	3.78509
160040_at	3.86649	39714_at	3.7821
33900_at	3.86571	36943_r_at	3.78008
40367_at	3.86359	1009_at	-3.77772
36856_at	3.86285	37811_at	-3.77736
36135_at	-3.86175	37311_at	-3.77436
39799_at	-3.85926	33457_at	3.77351
40910_at	-3.85921	38643_at	3.77152
33354_at	-3.85733	41401_at	3.7705
31583_at	-3.8522	41359_at	-3.76899
32626_at	-3.85199	37726_at	-3.76873
35253_at	3.84967	41455_at	-3.76725
37211_at	-3.8484	39905_i_at	-3.76718
1570_f_at	3.84665	977_s_at	-3.7653
37018_at	-3.8453	38161_at	-3.76485
37408_at	3.84305	36160_s_at	-3.76428
41046_s_at	3.84177	39693_at	3.76424
35010_at	3.83863	37733_at	3.76364
1243_at	3.83462	40654_at	-3.76191
32609_at	-3.83363	32480_at	-3.76092
1276_g_at	3.83335	34388_at	3.7607
39356_at	-3.83224	32626_at	-3.76045
610_at	-3.83112	1467_at	3.75956
32436_at	-3.82885	37392_at	-3.75842
38315_at	3.82761	1424_s_at	3.75796
38370_at	3.8258	38952_s_at	3.75717
33214_at	-3.82534	41867_at	-3.75337
31505_at	-3.82381	35168_f_at	3.75221
36965_at	-3.82269	39710_at	3.75027
41181_r_at	-3.82112	1394_at	3.75007
33926_at	3.81999	35147_at	-3.74558
37445_at	-3.81842	33424_at	-3.74325
31396_r_at	3.81629	1102_s_at	3.74298
33619_at	-3.81195	39066_at	3.74267
36104_at	-3.80992	33709_at	-3.74258
41141_at	-3.80788	37954_at	3.74241
37446_at	3.80671	36918_at	-3.74064
38041_at	-3.80603	39878_at	3.73945
1467_at	3.8053	38041_at	-3.7393
1379_at	3.80524	33610_at	-3.73823
35055_at	-3.80449	37707_i_at	3.7376
36825_at	3.80434	32166_at	3.73609
38482_at	-3.80215	38312_at	3.73604
33278_at	-3.80033	37991_at	-3.73579
40794_at	-3.79963	32544_s_at	3.73266
39032_at	-3.79691	38482_at	-3.73225
32440_at	-3.79592	33221_at	-3.73128
36423_at	-3.79167	33856_at	3.73091
37364_at	-3.78743	32076_at	3.72973
37485_at	-3.78667	35164_at	3.7296
33930_at	-3.782	38057_at	3.72849
39456_at	3.7813	38671_at	3.72721
32214_at	-3.7809	38760_f_at	3.72697
35759_at	-3.78077	41079_at	-3.72668
33667_at	-3.78049	32819_at	-3.72435
32032_at	3.78019	34280_at	3.72378
1036_at	3.77851	38684_at	-3.72281
40546_s_at	-3.77801	41585_at	-3.72248
335_r_at	3.77051	39752_at	-3.72197
41388_at	3.77022	34249_at	3.72185
614_at	-3.76989	1787_at	3.7218
1173_g_at	-3.76792	40417_at	-3.71949
37555_at	-3.76708	33863_at	-3.71862
41796_at	3.76342	39723_at	3.7184
355_s_at	-3.76233	39155_at	-3.71765
41805_g_at	-3.7618	1709_g_at	3.71623
39610_at	3.76168	35631_at	-3.71622
41772_at	-3.76122	1130_at	-3.71613
40821_at	-3.76037	36039_s_at	3.71565
39092_at	-3.76033	41264_at	3.71523
35297_at	-3.75994	36536_at	3.71128
39201_r_at	3.75984	1278_at	3.7111
33821_at	-3.75947	36972_at	-3.70942
38172_at	-3.75937	33880_at	-3.70824
33317_at	-3.75926	1557_at	3.7032
32050_r_at	3.75719	37408_at	3.7018
41042_r_at	3.75587	38656_s_at	-3.70177
37746_r_at	3.75543	196_s_at	3.70046
41765_at	-3.75475	176_at	3.69847
41717_at	3.75257	39829_at	3.69825
35509_at	3.75135	33700_at	3.69742
32432_f_at	-3.75128	37230_at	3.69714
34280_at	3.75117	36175_s_at	3.69615
31573_at	-3.74989	160043_at	3.69582
41866_s_at	-3.74972	40056_at	-3.69572
36562_at	3.74958	39089_at	-3.69378
35690_s_at	3.74835	39755_at	-3.69294
39934_at	3.74707	36659_at	3.6912
34807_at	3.74671	38281_at	-3.69018
35301_at	3.74648	41385_at	3.68933
35127_at	-3.74643	32249_at	3.68907
39920_r_at	3.74565	41680_at	-3.68781
1805_g_at	-3.74522	38627_at	3.68734
33677_at	-3.7451	38640_at	-3.68459
35805_at	-3.74432	32164_at	3.68426
40377_at	3.74346	32245_at	-3.68341
36003_at	3.74277	36945_at	-3.68315
31477_at	-3.74084	39007_at	3.68261
38763_at	-3.74037	36965_at	-3.68238
32661_s_at	3.73806	1501_at	3.68084
34909_at	3.7325	36040_at	3.67811
36127_g_at	-3.73219	128_at	3.6759
40657_r_at	3.7305	35837_at	3.67369
35814_at	-3.7291	36217_at	3.67366
895_at	-3.72884	41866_s_at	-3.67302
40758_at	-3.72846	35351_at	-3.67281
39783_at	-3.72803	38326_at	3.67229
1312_at	-3.72562	1433_g_at	3.67165
41303_r_at	3.72523	36199_at	-3.66928
31950_at	-3.72492	41804_at	-3.66462
33222_at	3.72391	1693_s_at	3.66281
38442_at	3.72381	41289_at	3.66026
38352_at	-3.72341	38798_s_at	-3.6593
34850_at	-3.72335	39582_at	3.65929
613_at	3.72304	37043_at	3.65813
38300_at	3.72282	37549_g_at	3.65808
781_at	-3.72277	37569_at	-3.65741
31824_at	3.72164	39673_i_at	3.65686
39584_at	3.72079	40193_at	3.65603
32779_s_at	3.71932	38615_at	3.655
34308_at	-3.71839	39178_at	-3.6546
34242_at	3.71783	33944_at	-3.65321
39878_at	3.71656	33876_at	3.65229
41549_s_at	3.71645	41214_at	-3.64634
37669_s_at	3.71538	39370_at	3.64623
39745_at	3.71531	1121_g_at	3.64371
39954_r_at	3.71439	36104_at	-3.6416
650_s_at	3.71325	36167_at	-3.64092
37733_at	3.71224	35195_at	-3.6406
1130_at	-3.71185	35998_at	3.63939
32113_at	-3.7114	AFFX-HSAC07/X00351_M_at	3.63744
40991_at	3.7105	38710_at	-3.63611
32102_at	3.70816	32598_at	3.63451
38104_at	-3.70803	41281_s_at	-3.63395
33361_at	-3.7072	33710_at	-3.63294
34673_r_at	3.70706	374_f_at	-3.63225
1696_at	-3.70705	41872_at	3.63118
37177_at	-3.70615	1639_s_at	-3.62986
31787_at	3.70466	41355_at	3.62784
39127_f_at	-3.70391	41855_at	-3.62695
38789_at	-3.70313	37209_g_at	-3.62664
37980_at	-3.70059	172_at	3.62557
34157_f_at	-3.6957	33821_at	-3.62287
1160_at	-3.69246	39753_at	3.61878
40405_at	3.69008	39054_at	3.61746
34027_f_at	-3.68925	31477_at	-3.61585
1850_at	3.68775	36581_at	-3.61509
39812_at	-3.68565	38474_at	-3.61179
39430_at	3.68429	41040_at	-3.61094
41111_at	-3.68265	40133_s_at	-3.61034
32736_at	3.68249	34844_at	3.60584
34993_at	3.68009	671_at	3.6038
34693_at	3.67695	33249_at	3.60378
36650_at	3.67561	254_at	-3.60181
36333_at	-3.67373	38839_at	-3.60058
37540_at	3.67318	624_at	-3.59998
39814_s_at	-3.66882	35804_at	3.59886
38379_at	-3.6686	38322_at	3.5985
1768_s_at	-3.66827	41322_s_at	-3.59819
38324_at	-3.66805	35261_at	3.59781
39542_at	-3.66668	1088_at	3.59589
31523_f_at	-3.66489	35238_at	3.59544
40082_at	-3.6635	33667_at	-3.59408
32437_at	-3.66333	32104_i_at	3.59401
36635_at	-3.66264	31887_at	-3.59345
32315_at	-3.66227	32156_at	-3.59237
1598_g_at	3.65929	1954_at	3.59216
971_s_at	3.65808	34803_at	3.59137
36065_at	3.65717	39347_at	-3.58757
1449_at	-3.65617	548_s_at	3.58644
954_s_at	-3.6559	1647_at	-3.58553
32412_at	-3.65578	35039_at	3.58358
36677_at	-3.65393	35860_r_at	-3.58076
41721_at	-3.65123	40105_at	-3.58011
39739_at	-3.65066	40693_at	3.57904
39953_i_at	3.64987	38033_at	3.57902
1179_at	-3.64598	40167_s_at	-3.57837
1356_at	-3.64519	39040_at	-3.57823
37412_at	3.64518	39348_at	3.57818
37023_at	-3.64515	33355_at	3.57544
41245_at	3.64506	1655_s_at	-3.57391
38669_at	3.64492	34871_at	3.5739
35955_at	3.64491	38992_at	3.57038
36131_at	-3.64396	32595_at	-3.56653
41288_at	3.64243	35142_at	3.56454
34656_at	3.64222	39166_s_at	3.56418
41524_at	3.64183	32535_at	3.56159
39477_s_at	3.64087	38101_at	3.56111
276_at	-3.64023	1728_at	3.56095
41834_g_at	-3.63998	41814_at	-3.56055
31504_at	-3.63931	1248_at	-3.55978
34770_at	3.63857	41766_at	-3.55968
478_g_at	3.63824	38385_at	3.55924
1514_g_at	-3.63732	36955_at	-3.55881
37960_at	3.63559	38833_at	3.55869
41869_at	-3.63372	39072_at	3.55841
38047_at	3.62929	36925_at	3.55841
36144_at	3.62431	39654_at	3.55835
40027_at	-3.62372	37099_at	3.55756
956_at	-3.62273	39088_at	-3.55554
31511_at	-3.62085	32127_at	-3.55488
39830_at	-3.62051	35710_s_at	-3.55149
34216_at	3.62028	34258_at	-3.55134
2025_s_at	-3.62013	1131_at	-3.54862
33790_at	3.61948	39756_g_at	-3.54731
32530_at	-3.61911	37934_at	-3.54581
31609_s_at	3.61598	2018_at	3.54433
33137_at	3.61595	36066_at	-3.54427
35707_at	-3.61519	213_at	3.54337
37839_at	3.61367	40446_at	3.54283
286_at	-3.61199	1519_at	3.54269
140_s_at	-3.61083	39936_at	3.541
36602_at	-3.61043	40109_at	3.53963
36063_at	3.61015	753_at	3.53951
40301_at	3.60658	38051_at	3.53856
1011_s_at	-3.60577	37969_at	3.53805
33922_at	3.60524	37884_f_at	-3.53473
38459_g_at	-3.60449	36572_r_at	-3.53458
37865_at	3.60375	41640_at	-3.53429
33535_at	3.60281	36852_at	-3.53399
33345_at	3.60273	372_f_at	-3.53347
39660_at	3.59969	31817_at	-3.53304
35606_at	3.59945	40229_at	-3.53213
31524_f_at	-3.59779	40344_at	3.53144
37014_at	3.59745	33318_at	3.53011
715_s_at	-3.59642	37734_at	3.53003
35169_at	3.59517	37387_r_at	-3.5291
38085_at	-3.59485	1843_at	-3.52835
1993_s_at	3.59364	40509_at	-3.52778
39134_at	-3.59352	33175_at	-3.52743
34592_at	-3.59308	32246_g_at	-3.5273
39417_at	-3.58706	41504_s_at	3.52668
31330_at	-3.58577	1644_at	-3.5251
32394_s_at	-3.58229	40296_at	3.52427
35304_at	3.58218	36124_at	-3.5241
35328_at	3.5817	41220_at	3.52301
40041_at	3.57959	32564_at	-3.52169
36115_at	-3.57783	36147_at	-3.52112
36671_at	-3.57773	37939_at	3.52065
41872_at	3.57709	409_at	-3.52044
34957_at	3.57678	33165_at	3.52003
34400_at	-3.57565	38977_at	-3.5176
34876_at	-3.57552	38030_at	3.51705
32767_at	-3.57533	1750_at	-3.5163
34428_at	3.57508	35722_at	3.51191
35323_at	-3.57448	1922_g_at	3.51153
33595_r_at	3.57217	35620_at	-3.5095
34291_at	-3.57049	37897_s_at	-3.50926
278_at	3.56675	38669_at	3.50713
38805_at	-3.56647	36757_at	-3.50659
40059_r_at	3.56373	33328_at	3.50442
34609_g_at	-3.56205	33641_g_at	3.50406
1468_at	-3.56175	38473_at	-3.50346
35307_at	-3.56158	33448_at	-3.50312
241_g_at	-3.56154	34358_at	-3.50267
217_at	-3.56122	35622_at	-3.50222
35326_at	-3.56029	40496_at	3.50015
37463_r_at	3.56026	32230_at	-3.49882
32863_at	3.55966	39767_at	-3.49855
34739_at	-3.55958	36661_s_at	3.49846
528_at	3.55837	40139_at	-3.496
1491_at	3.55835	41743_i_at	3.49552
1878_g_at	-3.55637	35626_at	-3.49542
40674_s_at	-3.55494	39175_at	3.49345
32851_at	3.55381	1815_g_at	3.49074
38809_s_at	3.55363	38403_at	-3.48969
38729_at	-3.55305	35350_at	3.48924
36360_at	3.55261	37809_at	-3.4854
324_f_at	-3.55255	40455_at	-3.48486
34446_at	3.55118	39665_at	3.48294
1501_at	3.55085	37017_at	-3.48211
32545_r_at	3.55059	33137_at	3.48134
35675_at	3.54901	1801_at	3.48041
40449_at	3.54854	1897_at	3.4797
31546_at	-3.54841	1290_g_at	3.47538
35663_at	3.5466	38528_at	-3.47527
37484_at	3.5457	36484_at	-3.47419
41649_at	3.54461	38527_at	-3.47266
33657_at	-3.544	31545_at	-3.46784
36167_at	-3.54322	39421_at	3.46781
41235_at	-3.54265	34791_at	-3.46611
38084_at	-3.54158	40567_at	3.46416
36628_at	-3.54114	37533_r_at	-3.46377
38840_s_at	-3.54043	39924_at	3.46275
1052_s_at	-3.53985	35648_at	3.46093
39990_at	3.53914	36013_at	-3.46069
2016_s_at	-3.53862	35285_at	-3.4606
41171_at	-3.53775	31522_f_at	-3.45944
39517_at	-3.53657	32219_at	-3.45927
31660_at	3.53585	38433_at	3.45802
32051_at	-3.53284	36204_at	-3.4572
1182_at	3.5324	1558_g_at	3.4546
41774_at	3.5321	41437_at	-3.45218
35984_at	3.5306	38361_g_at	3.45215
40303_at	-3.52977	36627_at	3.4513
38520_r_at	3.5296	36471_f_at	3.44964
38312_at	3.52912	33220_at	3.44798
34608_at	-3.52755	1911_s_at	3.44678
34317_g_at	-3.52656	33431_at	-3.44647
32806_at	-3.52512	650_s_at	3.44469
40093_at	-3.52509	39319_at	3.44338
256_s_at	-3.52418	32827_at	3.44299
38174_at	3.52305	35118_at	3.44032
39415_at	-3.52304	37742_at	-3.43962
38275_at	-3.52212	38739_at	3.43686
33881_at	-3.52049	32574_at	-3.43671
38332_at	-3.52022	748_s_at	3.43505
38589_i_at	-3.51821	38950_r_at	3.43499
40773_at	-3.51658	35720_at	3.43439
33997_at	3.51642	40488_at	3.43117
35335_at	3.51633	40235_at	-3.4268
32826_at	3.51537	31922_i_at	-3.42571
34356_at	3.51441	38458_at	-3.42554
497_at	-3.51257	39550_at	3.42548
31884_at	3.51242	40695_at	-3.42365
40778_at	-3.51048	34835_at	-3.42352
38708_at	-3.51035	32435_at	-3.42305
37355_at	3.5092	38378_at	3.423
33760_at	3.50828	36159_s_at	3.42285
32341_f_at	-3.50822	39100_at	-3.42259
37654_at	3.50695	1224_at	-3.42124
34307_at	-3.50639	1751_g_at	-3.42039
39552_at	3.506	31524_f_at	-3.41964
743_at	3.50238	32740_at	3.41565
35760_at	-3.50076	36761_at	-3.41359
36566_at	3.50067	193_at	-3.41317
40590_at	3.50023	36867_at	3.41244
1661_i_at	-3.49987	2027_at	3.41086
37221_at	3.49889	40304_at	3.40989
1291_s_at	3.49884	40737_at	3.4094
40886_at	-3.49813	32112_s_at	-3.40893
33191_at	3.49777	34950_at	3.40847
40733_f_at	3.49733	36569_at	3.40657
32454_at	3.49717	39849_at	3.40612
33370_r_at	3.49668	36844_at	3.40583
32745_at	-3.49606	33813_at	3.40463
41871_at	3.49584	34853_at	3.40401
32001_s_at	-3.49552	34668_at	-3.4026
35849_at	3.49524	33919_at	3.40059
32666_at	3.49451	33222_at	3.39913
37590_g_at	3.49282	41834_g_at	-3.3989
39098_at	3.49044	35472_at	3.39772
36929_at	3.48967	36658_at	-3.39664
33485_at	-3.48957	39814_s_at	-3.39532
33762_r_at	3.48782	32818_at	3.39498
37622_r_at	3.4871	1100_at	-3.39432
32585_at	3.48682	41111_at	-3.39382
39598_at	-3.48677	41739_s_at	3.39363
41597_s_at	-3.48627	40821_at	-3.39308
1100_at	-3.48595	39417_at	-3.39207
38338_at	3.48376	41206_r_at	-3.39155
36664_at	3.48331	36958_at	3.38924
38845_at	3.48019	39649_at	3.38803
34425_at	3.47844	1212_at	-3.38411
32143_at	3.47831	36635_at	-3.38373
2035_s_at	-3.47779	38856_at	3.38329
32584_at	-3.47775	32238_at	3.38219
41212_r_at	-3.47736	35371_at	-3.38211
34865_at	-3.47683	32569_at	3.3813
41510_s_at	-3.47667	39743_at	3.37843
32157_at	-3.47611	1909_at	3.37612
38045_at	3.47563	32175_at	3.37585
37453_at	-3.47521	38306_at	-3.37568
40654_at	-3.47439	36369_at	3.37536
37934_at	-3.4729	39694_at	3.37503
40333_at	3.472	31897_at	3.37268
36124_at	-3.4717	40775_at	3.37082
39086_g_at	-3.47135	32145_at	3.36953
33118_at	3.46713	40832_s_at	3.36909
36450_at	3.46704	36139_at	3.36798
1076_at	3.46682	37721_at	-3.36719
37939_at	3.46629	1468_at	-3.36626
36060_at	-3.4648	38614_s_at	-3.36557
492_g_at	3.46477	34699_at	-3.36479
40276_at	-3.46428	32105_f_at	3.36418
32246_g_at	-3.46403	36345_g_at	-3.3635
38722_at	3.46285	32793_at	3.36309
32123_at	3.46268	33307_at	-3.36256
31962_at	-3.4622	37676_at	3.3624
634_at	-3.46161	39779_at	-3.36207
581_at	3.46068	36515_at	-3.3619
39629_at	3.45948	40698_at	3.36032
871_s_at	3.4589	36128_at	-3.35982
36597_at	-3.45828	38437_at	3.35957
1393_at	3.45701	40773_at	-3.35913
1839_at	-3.45509	35653_at	3.35893
33242_at	3.45503	38317_at	3.35727
34162_at	3.45456	32141_at	-3.35668
33206_at	3.4543	36704_at	3.35609
41336_at	3.45407	1924_at	-3.35304
38397_at	-3.45232	31527_at	-3.35292
34290_f_at	3.45213	35752_s_at	-3.35246
34527_r_at	3.45083	31641_s_at	3.35187
34689_at	-3.45034	34793_s_at	3.35056
39362_r_at	3.4502	41656_at	3.34686
32206_at	3.44853	40260_g_at	3.34662
37311_at	-3.44812	38004_at	3.34657
37666_at	-3.44781	38318_at	3.34269
33702_f_at	3.44739	33317_at	-3.34254
31801_at	-3.44684	39701_at	3.34238
37426_at	-3.44654	37996_s_at	3.34161
1280_i_at	3.44487	39170_at	3.33959
2060_at	3.44461	40548_at	-3.33744
39653_at	3.44447	37678_at	-3.33728
33758_f_at	3.44442	34352_at	-3.33722
35983_at	-3.4407	39275_at	-3.33589
36938_at	-3.44061	34205_at	3.33518
33728_at	3.44034	38397_at	-3.33439
36589_at	3.4403	38653_at	3.33384
38831_f_at	-3.43921	39634_at	3.33367
36906_at	3.43534	38774_at	3.33314
1440_s_at	3.43408	38792_at	-3.33262
35615_at	-3.43367	36483_at	-3.33248
32466_at	-3.43333	33535_at	3.33222
32435_at	-3.43297	35726_at	3.33123
37616_at	-3.43252	34877_at	3.33059
36805_s_at	3.43251	34264_at	-3.32968
2056_at	3.43083	AFFX-HSAC07/X00351_5_at	3.32932
40184_at	-3.43022	41088_at	-3.32929
39411_at	-3.4291	38692_at	3.32762
35737_at	3.42881	37923_at	3.32748
41861_at	-3.42743	849_g_at	3.32733
41530_at	3.42701	31871_r_at	-3.32731
37984_s_at	-3.42646	36712_at	3.32634
38681_at	-3.42604	37214_g_at	-3.32411
34690_at	3.42534	32778_at	3.32266
35125_at	-3.42311	31794_at	-3.32246
32434_at	-3.42295	31749_f_at	-3.32157
35872_at	-3.42165	33133_at	3.32091
40765_at	-3.41952	36501_at	-3.31548
32156_at	-3.41945	614_at	-3.31485
1389_at	3.41918	31605_at	3.31434
188_at	3.41825	41510_s_at	-3.31406
35313_at	-3.41811	40183_at	-3.31368
39557_at	3.41592	40459_at	-3.31148
41178_at	-3.41436	31739_at	-3.31068
33850_at	3.41422	36678_at	3.31004
33863_at	-3.41401	35194_at	3.30943
846_s_at	3.41391	40016_g_at	3.30926
31521_f_at	-3.41385	38418_at	3.3086
33880_at	-3.41299	38778_at	3.30726
38322_at	3.41299	36383_at	-3.30711
39317_at	3.41116	37956_at	-3.30597
34761_r_at	-3.41028	40081_at	3.30385
34034_at	3.41013	501_g_at	-3.3024
41646_at	-3.41005	35987_g_at	3.29955
39194_at	3.41002	362_at	-3.29926
36944_f_at	3.40952	36423_at	-3.2979
34417_at	3.40927	36919_r_at	-3.29667
36178_at	-3.40866	38708_at	-3.2964
41551_at	-3.40722	613_at	3.29563
37708_r_at	3.40646	36238_at	3.29553
31948_at	-3.40513	33988_at	-3.29502
930_at	3.40461	33674_at	-3.29363
32744_at	-3.40423	32056_at	3.29289
36826_at	3.40151	32851_at	3.29237
38220_at	3.40135	33118_at	3.29223
1905_s_at	3.40102	34684_at	3.29217
36818_at	3.40088	39220_at	3.29124
39033_at	-3.40088	38026_at	3.29029
37668_at	-3.39843	33881_at	-3.28892
41686_s_at	3.39705	33929_at	3.28825
32438_at	-3.39655	35288_at	3.28581
34797_at	-3.39615	1776_at	3.28414
31419_r_at	3.39479	37967_at	3.28396
36204_at	-3.39401	31820_at	3.28242
33458_r_at	-3.39386	40359_at	-3.28236
703_at	3.39201	36619_r_at	3.28146
37890_at	-3.39185	41771_g_at	-3.27999
40819_at	3.38995	32005_at	-3.27878
36128_at	-3.38977	36611_at	-3.27845
38250_at	-3.38928	1457_at	3.27662
1660_at	-3.38659	34377_at	3.27488
41531_at	-3.38641	36126_at	-3.27263
38994_at	-3.38474	38453_at	3.27216
32659_at	-3.38286	32321_at	3.27163
32923_r_at	3.38284	38449_at	-3.27156
993_at	-3.38268	568_at	3.27144
38657_s_at	-3.38242	40282_s_at	3.2702
38751_i_at	-3.38189	39542_at	-3.26852
33299_at	-3.38073	36093_at	-3.26769
41728_at	-3.37906	36116_at	3.26678
34681_at	3.37899	36883_at	3.26493
38030_at	3.37858	2020_at	3.26121
35642_at	-3.37765	39581_at	3.26117
41537_r_at	3.37725	35835_at	-3.26077
33932_at	-3.37641	33271_r_at	-3.25927
1229_at	3.37544	356_at	-3.25768
36556_at	3.37473	37596_at	3.25474
31479_f_at	3.37462	39798_at	-3.25445
38967_at	-3.37425	38623_at	-3.25388
35298_at	-3.37413	32306_g_at	3.2537
37337_at	-3.37377	39409_at	3.25141
38208_at	-3.37343	1955_s_at	3.25092
36061_at	3.37126	33800_at	3.2509
1399_at	-3.37054	38797_at	3.25043
39031_at	3.36998	32310_f_at	-3.24813
36647_at	-3.36995	32673_at	3.24621
31992_f_at	-3.36767	685_f_at	3.24489
33291_at	3.36622	36845_at	3.24465
34326_at	-3.36428	553_g_at	3.24464
2039_s_at	3.36386	32579_at	-3.24398
36972_at	-3.36197	31385_at	-3.24311
461_at	-3.36129	1844_s_at	-3.24159
37281_at	-3.36083	35859_f_at	-3.24154
36378_at	3.35963	41711_at	-3.24071
36097_at	-3.35937	37562_at	-3.23959
38131_at	3.35909	33867_s_at	3.23878
36761_at	-3.35652	38408_at	3.23764
35270_at	-3.35613	263_g_at	-3.23699
38359_at	3.35565	39563_at	-3.23603
38455_at	-3.35554	37265_at	3.23486
37608_g_at	3.3544	34988_at	3.2344
33824_at	-3.35335	39528_at	3.23396
33228_g_at	-3.35083	38006_at	3.2329
38598_at	3.35033	36162_at	-3.23131
327_f_at	-3.35009	41099_at	-3.23131
36347_f_at	-3.34977	32060_at	3.22964
40087_at	-3.34655	36534_at	3.22904
31641_s_at	3.34636	34181_at	-3.22782
37016_at	-3.34538	37242_at	3.22735
34869_at	3.34479	38152_at	3.22697
40604_at	3.34451	955_at	3.22684
40189_at	-3.34401	35214_at	-3.22287
41264_at	3.34332	40855_at	3.22263
38441_s_at	-3.34332	32210_at	3.22225
1751_g_at	-3.34256	2039_s_at	3.22166
1364_at	3.33869	36400_at	-3.22141
38726_at	-3.3379	38636_at	3.22082
41032_at	3.33768	33143_s_at	3.22054
35020_at	3.33728	41471_at	3.22008
1755_i_at	3.33728	37828_at	3.21963
1298_at	3.33576	40865_at	-3.21943
36581_at	-3.33549	32585_at	3.21831
35202_at	3.33401	33291_at	3.21816
36945_at	-3.33292	1101_at	3.21797
36786_at	-3.33231	31891_at	3.21774
33186_i_at	3.33079	1857_at	3.21747
1900_at	3.33034	41862_at	-3.21486
35782_at	3.33018	39080_at	-3.21451
277_at	-3.32944	34403_at	3.21241
39611_at	3.32903	36936_at	-3.21135
1334_s_at	3.32533	39925_at	-3.21051
38361_g_at	3.32202	36417_s_at	-3.21036
34645_at	-3.32139	33366_at	-3.21018
41256_at	-3.3213	871_s_at	3.20954
40140_at	-3.32122	35162_s_at	3.2095
37166_at	3.32093	41478_at	3.20777
33315_at	-3.32083	40616_at	-3.20751
32276_at	-3.31786	40669_at	-3.20534
38127_at	3.31739	40673_at	-3.20492
1075_f_at	3.31688	278_at	3.20463
37569_at	-3.31641	40134_at	-3.2039
38173_at	3.31624	1378_g_at	3.20001
31807_at	-3.31546	36759_at	-3.19904
36963_at	-3.31399	39867_at	-3.19897
32038_s_at	-3.30956	34027_f_at	-3.19877
35800_at	-3.30933	41837_at	3.19822
1970_s_at	3.30814	34218_at	3.19784
32105_f_at	3.30567	36806_at	-3.19639
32212_at	-3.30504	32666_at	3.19512
33660_at	-3.30492	35291_at	3.19305
31722_at	-3.3046	31523_f_at	-3.19207
35208_at	3.30115	36928_at	-3.19166
1527_s_at	3.30056	1696_at	-3.19144
32675_at	3.30033	32255_i_at	3.19011
36684_at	-3.29889	40164_at	-3.18939
2052_g_at	-3.29731	35219_at	3.18889
35898_at	3.29682	32812_at	3.18871
31393_r_at	3.29453	38208_at	-3.1873
41354_at	3.2917	31504_at	-3.1854
41526_at	-3.29153	33699_at	-3.18529
36930_at	-3.2913	41738_at	3.1852
1184_at	-3.29115	37550_at	3.18507
34108_g_at	3.2901	1735_g_at	3.18497
1942_s_at	-3.28992	37668_at	-3.184
34683_at	3.28931	1661_i_at	-3.18368
34348_at	-3.28913	1011_s_at	-3.18337
1759_f_at	3.28878	35702_at	3.18321
1366_i_at	-3.28785	32184_at	3.18225
1281_f_at	3.28728	40127_at	3.18169
40891_f_at	-3.28716	33386_at	-3.18139
39155_at	-3.28681	38362_at	3.18035
819_at	3.2866	35396_at	3.18028
681_at	3.28659	1664_at	3.17934
36882_at	3.28657	519_g_at	3.17929
38279_at	3.28546	37595_at	3.17869
41189_at	3.28335	35800_at	-3.1778
41403_at	-3.28292	36065_at	3.17727
37147_at	3.28254	1514_g_at	-3.17612
32607_at	-3.28202	36194_at	-3.17382
38635_at	-3.28101	33823_at	-3.17305
33355_at	3.28084	34889_at	-3.17246
39039_s_at	-3.27922	38737_at	3.17151
36093_at	-3.27873	37422_at	3.17088
38675_at	-3.27866	31693_f_at	-3.16972
36119_at	3.2781	41246_at	3.16944
336_at	3.27784	1969_s_at	-3.16796
31932_f_at	-3.27642	38079_at	3.16685
1085_s_at	3.276	39596_at	3.16339
36846_s_at	-3.27571	36347_f_at	-3.16228
41688_at	3.27463	38442_at	3.1607
38858_at	3.27431	41200_at	-3.16019
192_at	-3.2732	40064_at	3.15956
33679_f_at	-3.27266	37446_at	3.15893
36601_at	3.27233	32113_at	-3.15801
40348_s_at	3.27147	32157_at	-3.1579
38855_s_at	3.27083	40520_g_at	3.15665
33362_at	3.27019	38720_at	-3.15489
36869_at	3.26978	31430_at	-3.15341
31902_at	-3.26698	39302_at	-3.15224
41352_at	-3.26694	40124_at	-3.15178
34381_at	-3.26561	36700_at	-3.151
38068_at	3.26464	40182_s_at	3.15069
AFFX-BioDn-3_at	3.26387	1145_g_at	3.15011
37600_at	3.26386	36497_at	3.1497
34401_at	-3.26312	40805_at	3.14741
40262_at	3.26277	903_at	3.14648
33303_at	3.26267	39688_at	3.14432
35714_at	-3.2614	41396_at	3.14272
1383_at	-3.26112	1676_s_at	-3.14126
34789_at	-3.26074	38391_at	3.1401
1143_s_at	3.26006	41728_at	-3.13932
868_at	-3.25993	36587_at	-3.13752
36888_at	3.25773	36278_at	-3.13599
41552_g_at	-3.25707	36317_at	-3.1356
41599_at	3.25661	38438_at	3.13514
40302_at	3.25555	37716_at	3.13509
34755_at	3.25529	33267_at	-3.13496
36388_at	3.2537	1463_at	3.1344
38485_at	-3.2521	222_at	3.13396
34758_at	-3.25194	35410_at	3.13258
38747_at	3.25126	34608_at	-3.13204
36522_at	3.25103	41770_at	-3.13152
32668_at	3.24767	41253_s_at	-3.13069
39450_s_at	3.24738	32278_at	-3.13033
2023_g_at	3.24724	32808_at	3.13014
33690_at	3.24697	39781_at	3.12932
38049_g_at	3.24669	33758_f_at	3.12882
34899_at	3.24402	32718_at	3.12829
429_f_at	-3.24377	37963_at	-3.12823
36552_at	3.24332	39307_s_at	3.12796
38734_at	3.24215	1951_at	3.12783
37938_at	-3.24201	35008_at	3.12619
40176_at	-3.24152	40516_at	3.12575
36070_at	3.23981	40281_at	3.1256
35231_at	-3.23855	33361_at	-3.12502
39023_at	-3.23824	32736_at	3.12399
35697_at	-3.23621	32566_at	-3.12084
34773_at	-3.23532	33108_i_at	3.1206
34260_at	-3.23523	32139_at	3.12031
38094_at	-3.23452	35133_at	3.12007
40588_r_at	3.23433	37692_at	-3.11982
39078_at	-3.23418	36470_s_at	3.11918
1376_at	3.23303	39106_at	-3.11841
223_at	-3.23072	36694_at	-3.11676
41764_at	-3.23063	39799_at	-3.11588
36542_at	3.23041	32147_at	3.11547
36680_at	3.22977	31696_at	-3.11542
1840_g_at	-3.22907	39690_at	3.11445
35175_f_at	-3.22804	32098_at	3.11436
37629_at	3.228	36261_at	-3.11429
40384_at	3.22699	31538_at	-3.11405
40930_at	3.22673	33747_s_at	-3.11326
40872_at	-3.22668	148_at	-3.11277
41859_at	3.22646	1120_at	3.11069
38473_at	-3.22643	35871_s_at	-3.11019
1154_at	-3.22565	38685_at	3.10925
228_at	3.22437	39700_at	3.10846
35245_at	-3.22423	33380_at	3.10838
34981_at	3.22363	217_at	-3.1078
39637_at	-3.22262	39154_at	-3.10665
37040_at	-3.22251	37040_at	-3.1062
953_g_at	-3.22248	36889_at	3.10551
40139_at	-3.22191	38001_at	3.10278
37647_at	3.2218	1114_at	3.10073
37384_at	3.22027	40530_at	3.09893
38590_r_at	-3.21985	40480_s_at	3.09803
1447_at	-3.21956	33900_at	3.0978
35421_at	3.218	36243_at	3.09705
34217_at	3.21697	1583_at	3.09678
32715_at	-3.21679	40815_g_at	3.09665
33736_at	3.21533	32307_s_at	3.09642
36460_at	-3.21524	36956_at	3.09582
38296_at	3.21482	31936_s_at	3.09501
40624_at	3.21459	36636_at	3.09478
40636_at	3.21372	34160_at	-3.0927
31522_f_at	-3.21303	41528_at	3.09215
36585_at	-3.21281	35808_at	-3.09184
37499_at	3.21223	33505_at	3.09173
38637_at	3.21185	36991_at	3.09154
40115_at	-3.21171	35625_at	3.09138
36920_at	3.21141	1975_s_at	3.09124
35861_at	3.21058	33357_at	3.09061
34738_at	3.21051	33809_at	-3.08922
34354_at	3.21018	1529_at	3.08854
33116_f_at	-3.20966	2062_at	3.08839
37225_at	3.20959	37831_at	-3.08686
40693_at	3.20955	36583_at	-3.08431
31596_f_at	3.20954	35597_at	-3.08388
977_s_at	-3.20933	38754_at	-3.08341
32741_at	-3.2089	37671_at	3.08331
35622_at	-3.20888	39456_at	3.08324
38781_at	3.2084	40765_at	-3.083
35179_at	-3.20762	31886_at	3.08277
39985_r_at	3.20625	32267_at	-3.08246
37740_r_at	-3.20602	35313_at	-3.08137
38083_at	3.20408	38908_s_at	3.08112
1497_at	-3.20388	556_s_at	3.08101
35186_at	3.20323	35630_at	-3.0806
1245_i_at	3.20313	32203_at	-3.08044
31708_at	-3.20305	36963_at	-3.07869
38297_at	3.19909	40290_f_at	3.07863
37533_r_at	3.19836	35988_i_at	3.07792
36933_at	-3.19793	34657_at	3.07665
793_at	3.19672	757_at	3.07517
31588_at	3.1963	1913_at	-3.07359
37967_at	3.19617	35810_at	-3.07185
39820_at	3.19615	34767_at	-3.07124
36682_at	3.19594	33952_at	3.0704
39066_at	3.19522	40512_at	3.06911
36660_at	-3.19394	33453_at	-3.06826
36937_s_at	3.19369	39657_at	3.06772
35752_s_at	-3.1929	37205_at	3.06693
38859_at	3.19252	32765_f_at	3.06603
41043_at	3.19223	1377_at	3.06501
40356_at	3.19203	37420_i_at	3.06484
36524_at	3.19186	36493_at	3.06416
38542_at	-3.19151	39291_at	-3.06061
35788_at	-3.19115	33559_at	-3.06039
39974_at	3.18997	32980_f_at	-3.05944
892_at	-3.18938	552_at	3.05907
37774_at	3.18907	41178_at	-3.05783
1198_at	3.18809	1370_at	3.0575
39176_f_at	3.18792	36252_at	3.0574
33387_at	3.18763	1237_at	3.05724
693_g_at	3.18743	34823_at	-3.0559
41640_at	-3.18598	33766_at	-3.05543
39089_at	-3.18583	38842_at	3.05461
37678_at	-3.18567	31575_f_at	3.05453
32211_at	-3.18537	33122_at	-3.05441
31444_s_at	3.18525	33456_at	3.05322
37033_s_at	-3.18448	41130_at	3.0532
33348_at	3.18428	36591_at	3.05295
975_at	3.18308	34202_at	-3.05062
36978_at	-3.18113	37759_at	3.04894
38061_at	-3.17841	34789_at	-3.0482
41615_at	3.17618	36105_at	3.04728
1653_at	-3.17586	32274_r_at	3.04431
39488_at	3.17424	39883_at	3.04429
41132_r_at	-3.17255	38455_at	-3.04369
37954_at	3.17221	37297_at	3.04304
36086_at	3.17186	34034_at	3.04049
36839_at	3.17157	1662_r_at	-3.04049
39372_at	3.17153	33283_at	3.04049
37568_at	3.17136	38523_f_at	3.03961
38744_at	-3.17105	41655_at	3.03951
36014_at	3.16962	32822_at	3.03867
39014_at	3.16933	37386_i_at	-3.03787
35671_at	-3.16926	36773_f_at	3.03698
41208_at	3.1691	32739_at	-3.036
32330_at	-3.16802	35576_f_at	-3.03596
37534_at	-3.16729	251_at	-3.03595
32075_at	3.16696	34257_at	3.03528
33359_at	3.16645	41470_at	3.03516
40134_at	-3.16626	32126_at	3.03482
1434_at	3.16574	34662_at	-3.03437
40015_at	3.16425	32259_at	3.03323
35592_at	3.16326	37489_s_at	3.0327
32614_at	3.16272	38756_at	3.03138
39007_at	3.16256	41724_at	-3.03119
38076_at	-3.16093	41013_at	3.03095
38425_at	3.16066	31508_at	3.03082
40704_at	3.16057	36582_g_at	-3.03077
38207_at	-3.15945	41384_at	-3.03
925_at	-3.15791	32878_f_at	-3.0289
37288_g_at	3.15748	36008_at	-3.02803
35912_at	3.15729	1715_at	-3.02787
38752_r_at	-3.15626	33446_at	-3.02645
37640_at	-3.15585	410_s_at	-3.02583
32188_at	3.15535	31844_at	-3.02493
32312_at	3.15495	612_s_at	-3.0239
37706_at	3.15493	39026_r_at	3.02278
723_s_at	-3.15469	884_at	3.02112
661_at	3.15448	37276_at	-3.02066
41055_at	3.1539	33837_at	-3.02019
32232_at	-3.15273	32845_at	3.01977
33727_r_at	3.15246	38858_at	3.01505
40775_at	3.15217	39115_at	-3.01473
34112_r_at	3.1519	35792_at	3.01423
38273_at	3.15167	33440_at	3.0142
40461_at	3.14997	36303_f_at	-3.01296
37214_g_at	-3.1498	41699_f_at	3.01234
1020_s_at	-3.14969	40742_at	3.01228
34578_at	3.1496	38717_at	3.01201
34343_at	3.14918	37011_at	3.01109
40429_r_at	3.14871	1848_at	3.01014
41856_at	3.14851	33278_at	-3.00971
1098_at	3.14779	37696_at	3.00702
32079_at	-3.14655	1042_at	3.00574
41741_at	-3.1463	895_at	-3.00446
34643_at	-3.14617	35034_at	-3.00433
34803_at	3.1448	41545_at	3.00353
252_at	3.14337	41402_at	3.00214
39857_at	3.14333	1186_at	3.00209
804_s_at	3.14285	38697_at	-3.00193
34433_at	3.14194	654_at	3.00189
37257_at	3.14191	36225_s_at	-3.00153
37152_at	3.14154	38707_r_at	3.00024
35977_at	3.14149	37551_at	-3.00003
38732_at	-3.14108	32588_s_at	2.99981
40456_at	-3.14088	1497_at	-2.99715
39373_at	3.14069	36688_at	-2.99637
37761_at	-3.14013	35737_at	2.99394
36859_at	3.14008	35247_at	2.99301
31670_s_at	-3.13984	39745_at	2.993
37196_at	3.13796	32251_at	2.99242
40025_at	3.13619	1846_at	2.99028
38761_s_at	3.1352	33352_at	-2.98937
41274_at	3.13471	37597_s_at	2.989
38697_at	-3.13318	40461_at	2.98881
1193_at	3.13316	34132_at	-2.98782
40688_at	3.1329	35082_at	-2.98747
35149_at	3.13201	38402_at	-2.98674
AFFX-hum_alu_at	-3.132	35272_at	-2.98588
38004_at	3.13152	34321_i_at	-2.98563
38981_at	-3.12962	35619_at	-2.98555
39640_at	3.12875	39739_at	-2.9849
32772_s_at	3.12811	1198_at	2.98319
36256_at	3.12745	40529_at	-2.98232
37195_at	3.12613	41108_at	-2.98116
35808_at	-3.12541	40339_at	2.98105
33333_at	3.12532	34954_r_at	2.98052
38054_at	-3.12399	32905_s_at	2.97953
31385_at	-3.12307	36647_at	-2.97937
37572_at	3.12274	38360_at	2.97928
39515_s_at	3.12189	35645_at	2.97921
32635_at	-3.1216	414_at	2.97828
31904_at	3.12138	34723_at	2.97752
40782_at	-3.12127	35843_at	2.97612
38451_at	-3.12126	39916_r_at	-2.976
38605_at	-3.12029	33582_s_at	2.9752
34809_at	3.11994	41486_at	2.9742
37767_at	3.11985	39403_at	2.9737
1315_at	-3.1198	31609_s_at	2.97357
40395_at	3.11963	37316_r_at	-2.97104
36431_at	3.11928	38038_at	2.96986
39038_at	3.11907	37909_at	2.96927
32579_at	-3.11765	781_at	-2.96823
33064_at	3.11667	32971_at	-2.96799
31446_s_at	3.11664	40800_at	-2.96773
1557_at	3.11611	37686_s_at	-2.96766
39732_at	-3.11465	34737_at	-2.96756
33678_i_at	-3.11152	32752_at	-2.96738
40837_at	3.11007	37374_at	2.96698
37560_at	3.10939	35476_at	2.96648
38055_at	-3.10802	33943_at	2.96444
33477_at	3.10665	36232_at	-2.96256
35330_at	3.10663	37018_at	-2.96214
31842_at	-3.10637	33131_at	-2.96144
36170_at	-3.10556	31906_at	-2.96131
41760_at	-3.10537	36025_at	2.96105
31500_at	3.10508	32315_at	-2.96003
40472_at	3.10469	2056_at	2.95906
41870_at	3.1046	539_at	2.95884
39541_at	3.10361	36550_at	2.95649
36844_at	3.10336	35165_at	2.95441
32151_at	-3.10282	243_g_at	2.95347
34823_at	-3.10266	36035_at	-2.95158
36950_at	-3.10265	40619_at	-2.95151
37315_f_at	-3.10229	40258_at	-2.9511
40592_at	3.10223	37208_at	-2.95101
38098_at	3.10154	39038_at	2.95062
41855_at	-3.10142	31474_r_at	-2.95039
40884_g_at	3.10133	36529_at	-2.94943
41763_g_at	-3.1011	37769_at	-2.94933
39528_at	3.10065	40240_at	2.94885
40355_at	3.10057	35149_at	2.94857
41448_at	-3.10043	37336_at	-2.94792
33911_at	3.10012	37140_s_at	-2.94697
38689_at	-3.09877	39351_at	2.94689
36358_at	-3.09826	39135_at	2.94639
41401_at	3.09823	40991_at	-2.94574
37406_at	3.09745	39642_at	-2.94546
32487_s_at	-3.09557	34829_at	-2.94336
40919_at	3.09452	31806_at	-2.94289
1612_s_at	-3.09365	241_g_at	-2.94145
41196_at	3.09263	37812_at	-2.94139
850_r_at	3.09214	38102_at	-2.94069
35681_r_at	3.09123	40397_at	-2.94029
1541_f_at	3.09091	41195_at	2.94012
36189_at	-3.09029	35318_at	2.93973
37978_at	3.08945	41412_at	2.93833
1446_at	-3.08833	41250_at	-2.93793
37330_at	3.08743	39262_at	-2.93784
40780_at	-3.08675	39757_at	2.93769
113_i_at	3.08519	37590_g_at	2.9371
34231_at	3.08505	41172_at	-2.93631
33382_at	-3.08488	35693_at	-2.93596
1313_at	-3.08453	37566_at	2.93436
31909_at	3.08404	32612_at	2.93324
34486_at	3.08402	34446_at	2.93264
1450_g_at	-3.08375	1679_at	2.93215
35678_at	3.08324	36613_at	-2.93093
38261_at	3.08324	1636_g_at	2.92933
33168_at	3.08179	37295_at	2.9276
39634_at	3.08175	40585_at	2.92666
1708_at	3.08122	31853_at	2.92417
40777_at	-3.0811	34990_at	2.92301
39158_at	-3.08076	174_s_at	2.92281
40489_at	3.08064	41272_s_at	2.92222
38240_at	3.08043	35323_at	-2.92197
39621_at	3.08023	34998_at	-2.91998
35194_at	3.07984	32883_at	2.91905
37158_at	3.07973	36227_at	2.91891
37864_s_at	-3.07966	39712_at	2.91764
40407_at	-3.07957	966_at	-2.91758
39079_at	-3.07868	41283_at	2.91721
40108_at	-3.07829	32660_at	2.91714
33787_at	3.07798	1403_s_at	2.91701
39840_at	3.07726	1312_at	-2.91511
32624_at	-3.07722	129_g_at	2.91504
36466_at	3.07666	37440_at	-2.91419
35773_i_at	-3.07615	31824_at	2.91417
32080_at	-3.07549	41536_at	2.91414
37146_at	3.0748	31654_at	-2.91292
34637_f_at	3.07393	39805_at	-2.91281
33005_at	3.07339	41805_g_at	-2.91264
41190_at	3.07318	34046_at	2.91181
36421_at	3.07299	37819_at	2.91177
1035_g_at	3.07274	41721_at	-2.91175
37563_at	3.07223	32433_at	-2.91097
147_at	-3.07182	34689_at	-2.90935
36838_at	3.07136	33558_at	2.90788
32656_at	3.07112	1516_g_at	-2.90754
39877_at	3.07101	1623_s_at	2.90679
287_at	-3.07079	34752_at	2.90668
35905_s_at	-3.07076	40518_at	2.90629
38446_at	3.07059	35642_at	-2.90549
1090_f_at	3.07044	39784_at	2.90485
41648_at	-3.06994	32305_at	2.90216
41527_f_at	3.06956	34304_s_at	-2.90173
36615_at	-3.06948	41864_at	2.90063
38935_at	3.06868	32868_at	-2.89914
32820_at	3.06698	34646_at	-2.89864
38856_at	3.06698	35842_at	2.89839
33473_at	3.06659	34842_at	-2.89808
32601_s_at	3.06555	35253_at	2.89778
33366_at	-3.06512	33581_at	2.89769
34989_at	3.06372	35738_at	2.89721
41253_s_at	-3.06337	853_at	2.89681
884_at	3.06271	38354_at	2.89662
36550_at	-3.06219	40238_at	2.89446
249_at	3.06185	38657_s_at	-2.89397
33000_at	3.06129	36986_at	-2.89175
37681_i_at	3.06075	41126_at	-2.89013
41207_at	3.05912	34330_at	-2.88911
41007_at	3.05797	286_at	-2.88787
40161_at	-3.05797	38095_i_at	2.88642
2046_at	-3.05679	38383_at	2.88604
1047_s_at	3.05674	35060_at	2.88409
33202_f_at	3.05549	35695_at	2.88392
670_s_at	3.05499	36926_at	-2.88332
33878_at	3.05496	38264_at	-2.88233
158_at	3.05478	40971_at	2.88167
38575_at	-3.05443	36519_at	-2.88075
37358_at	-3.05411	32800_at	2.87986
40859_at	-3.05327	32578_at	-2.8767
38907_at	3.0523	1495_at	2.87663
41125_r_at	3.0522	40427_at	-2.8755
1246_at	3.05124	1385_at	2.87424
221_s_at	3.05109	33141_at	-2.87203
38130_s_at	3.05091	35276_at	-2.87199
34152_at	3.05037	34240_s_at	2.86884
39010_at	-3.05016	40333_at	2.86874
39401_at	-3.05014	37744_r_at	2.86822
35765_at	3.05011	101_at	2.86805
34769_at	-3.04967	33351_at	2.86685
35819_at	-3.04931	153_f_at	-2.8655
35617_at	3.04924	35156_at	2.86442
601_s_at	3.04834	34761_r_at	-2.86413
34569_at	3.04775	41551_at	-2.86307
40607_at	3.04757	37344_at	2.86301
37357_at	-3.04745	33820_g_at	-2.86101
37969_at	3.04661	32609_at	-2.86016
35219_at	3.0466	37149_s_at	2.85994
39044_s_at	-3.04628	31924_at	-2.85919
37725_at	-3.04587	31528_f_at	-2.85702
38964_r_at	3.04509	1127_at	-2.85683
36188_at	-3.04507	34327_at	-2.85675
33845_at	-3.04478	AFFX-HSAC07/X00351_3_at	2.85673
33791_at	3.04436	34959_at	2.85567
41187_at	-3.04308	36686_at	-2.85562
1975_s_at	3.04176	37589_at	2.85304
39601_at	3.04122	39636_at	-2.85261
40638_at	-3.04079	35789_at	2.85231
40047_at	-3.04069	41662_at	-2.85224
37169_at	3.04063	35269_at	-2.85132
40004_at	-3.03929	37704_at	-2.85087
32362_r_at	3.0388	1020_s_at	-2.8493
1880_at	3.03808	40859_at	-2.84924
38119_at	3.03758	33798_at	2.84755
32550_r_at	3.03737	37908_at	2.84718
34085_at	-3.03721	34862_at	-2.84666
372_f_at	-3.03715	34308_at	-2.84592
33709_at	-3.0367	40949_at	2.84544
33676_at	-3.0366	41637_at	2.84352
33113_at	-3.03632	408_at	2.84298
35310_at	3.03526	39942_at	2.84095
39731_at	-3.03383	41024_f_at	-2.83616
533_g_at	3.03281	38353_at	2.83612
35720_at	3.03254	39214_at	-2.83474
32590_at	-3.03085	39740_g_at	-2.83419
1797_at	3.03076	31568_at	-2.83364
36543_at	-3.03074	37163_at	2.83338
39103_s_at	3.03055	36580_at	-2.83324
39389_at	-3.03016	36097_at	-2.83322
1038_s_at	-3.02962	1071_at	-2.83188
1992_at	3.02739	34758_at	-2.83061
39728_at	-3.02731	39947_at	-2.82994
41025_r_at	3.02579	33850_at	2.82912
40514_at	-3.02535	39660_at	2.82615
40363_r_at	3.02466	32857_at	2.82506
35369_at	3.02461	38150_at	-2.82357
38407_r_at	3.02456	36206_at	-2.82352
34445_at	3.02454	36156_at	2.82343
1916_s_at	-3.02277	39364_s_at	2.82341
34678_at	3.02241	38275_at	-2.8222
38918_at	3.02194	34973_at	-2.82188
776_at	-3.02093	36321_at	-2.82186
35809_g_at	-3.01957	39561_at	2.8215
32316_s_at	-3.01953	262_at	-2.82123
34857_at	-3.01935	41449_at	2.82091
1063_s_at	3.0188	36609_at	2.82029
1875_f_at	3.0186	41104_at	2.82023
33396_at	3.01827	33168_at	2.81921
35104_r_at	3.01807	32178_r_at	-2.81768
40593_at	-3.01579	35633_at	2.81676
1114_at	3.01564	35089_at	2.81525
1309_at	-3.01425	33533_at	2.8144
32228_at	3.01329	39629_at	2.81397
36089_at	3.01259	490_g_at	2.81294
36687_at	-3.01231	36736_f_at	-2.81183
34074_s_at	3.0123	31773_at	-2.81155
34474_at	3.01201	1764_s_at	-2.81121
1807_g_at	3.01144	34784_at	2.81099
37473_at	3.01093	572_at	-2.8097
32504_at	3.00967	1188_g_at	-2.8087
32554_s_at	3.00755	41122_at	-2.80742
38088_r_at	3.00637	35176_at	-2.807
40427_at	-3.00506	35075_at	2.80593
708_at	3.00472	40637_at	-2.80583
AFFX-HUMGAPDH/M33197_3_at	-3.00378	36878_f_at	2.80542
40678_at	3.00353	32070_at	2.80455
37795_at	3.00225	32206_at	2.8041
31951_s_at	-3.00196	39858_s_at	2.80389
362_at	-3.0019	38351_at	2.80356
33779_at	3.00097	39194_at	2.8029
32225_at	-3.00089	32239_at	2.80283
40445_at	-3.00084	1375_s_at	2.8028
39184_at	-2.99984	40047_at	-2.80104
2081_s_at	2.99963	32794_g_at	2.80094
41672_at	-2.99954	31551_at	-2.8
38707_r_at	2.99944	39429_at	2.79937
31613_at	2.99905	38983_at	2.79931
31956_f_at	-2.99872	35358_at	2.79902
41377_f_at	2.99583	36856_at	2.799
482_at	2.99562	37363_at	2.7988
35695_at	2.99549	1805_g_at	-2.7985
1531_at	2.99537	31441_at	2.79831
39021_at	2.99535	40479_at	2.79723
1641_s_at	-2.99502	32586_at	-2.79587
39729_at	-2.99392	36131_at	-2.7952
39363_at	-2.99371	40098_at	2.79384
32748_at	-2.9934	34876_at	-2.79215
33117_r_at	-2.99275	1343_s_at	2.79211
39004_at	-2.99164	34369_at	2.79165
1593_at	2.99123	39517_at	-2.79123
37550_at	2.99115	40079_at	2.79099
36528_at	-2.99108	38735_at	2.78877
33972_r_at	2.99077	37825_at	-2.78793
37788_at	2.98955	38916_at	2.78754
207_at	-2.98867	1437_at	2.78727
1427_g_at	2.98864	37274_at	-2.78438
41206_r_at	-2.98701	40171_at	-2.7819
38101_at	2.98662	344_s_at	-2.78184
41685_at	2.98587	39430_at	2.78151
998_s_at	2.98517	36319_at	2.78136
36749_at	2.98473	32174_at	-2.78059
34670_at	-2.98367	38625_g_at	2.78048
36470_s_at	2.98346	37112_at	2.78012
36169_at	-2.9828	35846_at	2.78002
38882_r_at	2.9825	36684_at	-2.7798
1380_at	2.98222	32801_at	-2.7779
37298_at	-2.98216	40425_at	-2.77747
36037_g_at	2.9821	41672_at	-2.77746
40388_at	2.98184	33687_at	-2.77735
34046_at	2.98109	35858_at	-2.77666
40336_at	2.98062	40328_at	-2.77659
37972_at	2.98027	32712_at	-2.77583
40133_s_at	-2.97971	33314_at	-2.7754
1846_at	-2.97959	40621_at	-2.77536
38838_at	2.97867	39532_at	2.77406
38767_at	2.97841	35794_at	-2.77399
38477_at	-2.97836	34947_at	2.77384
200_at	2.9776	40169_at	-2.77236
37109_at	2.97713	31741_at	-2.77234
37603_at	2.97694	1945_at	-2.77155
39867_at	-2.97677	34888_at	-2.77117
1148_s_at	2.9766	38178_at	2.76927
32914_f_at	2.97541	40201_at	-2.76921
39612_at	2.97504	1731_at	2.76782
32240_at	2.97402	32133_at	2.76758
37190_at	2.9733	40739_at	2.76754
41021_s_at	2.97306	33565_at	-2.76708
210_at	2.9728	36549_at	-2.76659
35165_at	2.9725	41646_at	-2.76643
41757_at	-2.97207	36589_at	2.76606
35676_at	-2.97205	1294_at	2.76588
459_s_at	2.97163	40057_at	2.76494
40829_at	2.971	38524_at	-2.76449
35089_at	2.97053	40633_at	2.76426
31912_at	2.96903	32600_at	2.76398
37247_at	2.96899	644_at	2.76325
2058_s_at	-2.96895	647_at	2.76137
35635_at	2.9688	41120_at	2.76077
34135_at	2.96866	36280_at	2.76044
35712_at	2.96813	33282_at	-2.75793
1572_s_at	2.96808	31521_f_at	-2.75777
1787_at	2.96758	39793_at	-2.75756
37912_at	-2.96618	35333_r_at	2.75698
41613_at	2.96613	38443_at	2.75695
1448_at	-2.96555	40387_at	2.75462
36703_at	2.96516	39023_at	-2.75435
35801_at	-2.96492	37361_at	-2.75413
33659_at	-2.96422	32302_g_at	-2.75404
35306_at	-2.96282	37354_at	2.75383
1231_at	2.96206	36576_at	-2.75213
38738_at	-2.96187	38146_at	-2.75203
41437_at	-2.96122	39623_at	2.75148
37558_at	2.96018	40546_s_at	-2.74977
33750_at	2.95957	35301_at	2.7495
36519_at	-2.95912	31505_at	-2.74726
34233_i_at	2.95904	38099_r_at	2.74655
34375_at	-2.95875	37107_at	2.74588
35852_at	2.95866	37037_at	-2.74481
33921_at	2.9583	37543_at	2.74437
1113_at	2.95816	31992_f_at	-2.74383
39623_at	2.95708	35902_at	-2.74304
35381_at	2.95679	36675_r_at	2.74303
1254_at	2.9566
39185_at	-2.95488
41265_at	2.95482
1151_at	-2.95481
32164_at	2.95468
40155_at	2.95442
39448_r_at	2.9535
606_at	2.95306
36218_g_at	2.95239
32395_r_at	-2.95225
32345_at	2.95223
38647_at	-2.95123
32920_at	2.95078
35730_at	2.9498
34955_at	-2.94938
39471_at	-2.94918
704_at	2.94868
38259_at	-2.94781
39856_at	-2.94715
40016_g_at	2.94662
36476_at	2.94601
38719_at	-2.94576
37022_at	2.94558
32843_s_at	-2.94542
36884_at	2.94492
1812_s_at	2.94438
32465_at	2.94409
32337_at	-2.94293
40195_at	-2.94159
1212_at	-2.94108
1495_at	2.93952
35142_at	2.93704
41710_at	-2.93652
33837_at	-2.93598
34493_at	2.93577
1604_at	2.93512
33811_at	-2.93497
35742_at	2.93461
32684_at	-2.93436
34649_at	-2.93399
40098_at	2.93381
36126_at	-2.93381
36212_at	2.93336
34058_at	2.93326
40521_at	-2.93304
374_f_at	-2.93259
35775_at	2.93256
37492_at	2.93209
31356_at	2.93143
37579_at	-2.93107
37780_at	2.93037
39958_at	2.92994
326_i_at	-2.9298
31852_at	2.92967
34815_at	2.9294
33875_at	-2.9288
1102_s_at	2.92841
38420_at	2.92825
347_s_at	-2.92701
566_at	2.92637
41677_at	2.9255
37010_at	-2.92538
31693_f_at	-2.9243
35279_at	-2.92353
198_g_at	-2.92316
40069_at	2.92251
39864_at	-2.92185
41402_at	2.9209
41422_at	2.92077
33093_at	2.91564
1958_at	2.91553
34655_at	2.91454
33818_at	-2.91434
31987_at	2.91414
40742_at	2.91267
41734_at	2.91222
37037_at	-2.91201
37671_at	2.91139
33749_at	-2.91135
39139_at	-2.91135
40329_at	-2.911
34335_at	-2.90942
36308_at	2.90936
36583_at	-2.90925
36243_at	2.90806
33146_at	-2.90786
36654_s_at	-2.90682
32647_at	-2.90643
40083_at	2.90532
37922_at	2.90503
35818_at	-2.90499
38942_r_at	2.90388
41036_at	2.90324
40792_s_at	2.90299
34538_at	2.90291
39068_at	2.90184
33264_at	-2.9013
38301_at	2.9013
36590_at	2.90114
495_at	2.90073
34278_at	-2.89993
40617_at	-2.89991
40026_g_at	-2.8997
41679_at	2.89954
40418_at	-2.89933
33672_f_at	2.89841
40673_at	-2.89725
34894_r_at	2.89669
35954_at	2.89586
40045_g_at	2.89546
32229_at	-2.89536
34632_r_at	2.89535
38404_at	-2.89509
34846_at	2.89504
1888_s_at	2.89473
39749_at	-2.89372
40448_at	-2.89343
38403_at	-2.8925
32595_at	-2.89178
733_at	2.891
40292_at	2.89089
38706_at	2.89084
40880_r_at	2.89072
36620_at	-2.89063
40422_at	-2.89057
34407_at	2.89044
934_at	2.88999
33924_at	2.88969
41756_at	-2.88948
35373_at	2.88879
AFFX-HUMGAPDH/M33197_M_at	-2.8883
40845_at	-2.8873
40421_at	-2.88726
38944_at	2.88699
34368_at	-2.88609
40455_at	-2.88525
[truncated: 687 more rows]

## Sheet: Lung Probes
Lung Data Set
Differentially Expressed Probes
Healthy-Adenoid	t-statistic	Healthy-Carcinoid	t-statistic	Healthy-Squamous	t-statistic
35868_at	17.0923	40808_at	-32.1897	35868_at	15.0628
34708_at	16.0082	36924_r_at	-24.7668	1596_g_at	13.6564
1596_g_at	15.9829	37478_at	-19.1747	34708_at	13.3759
38430_at	15.836	34265_at	-18.6912	613_at	-12.9584
35730_at	14.8184	41675_at	-18.4238	35730_at	12.4885
38183_at	14.2865	39266_at	-17.1723	33529_at	-12.4254
34194_at	14.1559	33426_at	-16.5915	31791_at	-12.4147
32542_at	13.6814	40272_at	-16.4787	38430_at	12.3788
38239_at	13.3643	38484_at	-16.4496	38239_at	12.0449
37247_at	13.3472	38886_i_at	-15.3066	37247_at	12.0286
36569_at	13.1169	36750_at	-15.1763	40304_at	-11.9978
407_at	12.8053	33377_at	-15.1395	407_at	11.9544
40739_at	12.2293	32650_at	-14.8316	38183_at	11.7297
36119_at	12.0109	34708_at	14.5093	34194_at	11.4652
38748_at	11.911	35868_at	14.3683	36569_at	11.3309
35717_at	11.8393	38146_at	-14.2696	863_g_at	-11.1324
1929_at	11.6805	33446_at	-14.2557	32542_at	10.8056
1897_at	11.3881	38887_r_at	-14.1086	37777_at	10.5725
37777_at	11.3828	40746_at	-14.0175	862_at	-10.4922
35985_at	11.3794	1596_g_at	13.8069	33108_i_at	-10.3617
33766_at	11.3095	35778_at	-13.6993	39015_f_at	-10.2403
37196_at	11.1261	34382_at	-13.5296	35717_at	10.1728
268_at	10.9836	33157_at	-13.4715	33693_at	-10.0684
39634_at	10.9403	32652_g_at	-13.2225	37196_at	10.0335
33756_at	10.934	38430_at	13.0335	268_at	10.0223
39066_at	10.7482	917_g_at	-13.0017	33756_at	10.0212
607_s_at	10.74	37024_at	12.9895	40739_at	9.98142
36065_at	10.6325	35730_at	12.9457	39016_r_at	-9.9713
38856_at	10.5751	39178_at	-12.9432	1815_g_at	9.9194
773_at	10.569	40318_at	-12.8939	1055_g_at	-9.89657
40775_at	10.4604	38163_at	-12.8259	33766_at	9.88434
39760_at	10.3574	33316_at	-12.7932	39066_at	9.84953
37398_at	10.2931	37067_at	-12.7928	1898_at	-9.80829
39350_at	10.1804	40456_at	12.6852	35726_at	-9.80632
914_g_at	10.0158	35367_at	12.6643	1933_g_at	-9.71029
38995_at	9.94631	36160_s_at	-12.6254	1929_at	9.67938
1198_at	9.92826	36119_at	12.6034	773_at	9.58389
37397_at	9.87325	34210_at	12.4474	38748_at	9.54437
38177_at	9.86235	41792_at	-12.3364	35985_at	9.47246
39631_at	9.85576	38183_at	12.3274	1814_at	9.40829
35152_at	9.83481	34194_at	12.301	36133_at	-9.37005
1815_g_at	9.63039	35926_s_at	12.2152	37582_at	-9.35252
36155_at	9.59095	37210_at	-12.1715	36065_at	9.22139
36939_at	9.48804	1815_g_at	12.0882	601_s_at	-9.19622
39085_at	9.33417	39631_at	12.0239	40456_at	9.19051
39038_at	9.28229	39572_at	-12.0214	33109_f_at	-9.04216
33158_at	9.17384	31848_at	-11.9388	39085_at	9.03716
1530_g_at	9.13326	32252_at	-11.8575	37398_at	9.03259
34604_at	9.12735	34847_s_at	-11.8484	607_s_at	9.01888
34342_s_at	-9.12691	33074_g_at	-11.8199	38608_at	-8.89089
36447_at	9.03958	33703_f_at	-11.7634	40331_at	8.87774
1958_at	9.03657	41723_s_at	11.6948	2027_at	-8.85666
37743_at	9.0289	37025_at	11.5968	37397_at	8.84712
40282_s_at	8.97645	40165_at	-11.5925	37951_at	8.84243
40331_at	8.92975	31918_at	-11.5883	39634_at	8.82285
41245_at	8.86607	33702_f_at	-11.5777	39677_at	-8.65245
33803_at	8.70569	38239_at	11.5134	36447_at	8.61979
37168_at	8.6584	32712_at	-11.501	39760_at	8.60976
39220_at	8.65542	37247_at	11.4382	1364_at	-8.57705
610_at	8.6488	41430_at	-11.4058	40607_at	8.55522
40841_at	8.57654	39026_r_at	-11.383	39038_at	8.50377
34210_at	8.51659	39760_at	11.2917	914_g_at	8.49578
31687_f_at	8.50797	40649_at	-11.278	36908_at	8.44094
36627_at	8.48694	37446_at	-11.2333	39681_at	8.39871
41620_at	8.48589	37021_at	11.1668	36939_at	8.38181
37958_at	8.46921	38096_f_at	11.16	39052_at	-8.36332
31525_s_at	8.46103	32321_at	11.1335	1198_at	8.34294
40607_at	8.45267	37168_at	11.0676	35152_at	8.22129
37394_at	8.38914	37182_at	-11.0439	40775_at	8.21616
33295_at	8.35145	38363_at	10.9895	41278_at	-8.20372
770_at	8.29142	40201_at	-10.9718	38995_at	8.19986
32780_at	8.25382	39066_at	10.914	36119_at	8.16261
36908_at	8.25077	37780_at	-10.8511	38177_at	8.15001
2092_s_at	-8.24972	37398_at	10.8388	36155_at	8.14964
38453_at	8.24743	36908_at	10.7317	32812_at	8.14926
1814_at	8.2415	40995_at	-10.6838	39631_at	8.1308
40456_at	8.23566	268_at	10.6739	40282_s_at	8.01152
39681_at	8.16476	31817_at	-10.6009	41620_at	8.00691
32184_at	8.03521	1929_at	10.5815	1897_at	7.96415
40834_at	8.01779	38748_at	10.5703	36883_at	-7.93796
37099_at	7.913	36867_at	-10.5523	1530_g_at	7.90571
34874_at	7.90531	35985_at	10.5383	35699_at	-7.89074
38454_g_at	7.88164	38404_at	10.4713	31687_f_at	7.87037
33328_at	7.86319	31792_at	10.4493	32154_at	-7.84475
36749_at	7.85319	39182_at	10.4135	39581_at	-7.82048
33462_at	7.83281	36423_at	10.3883	37908_at	7.82034
40900_at	7.82038	38095_i_at	10.3128	38856_at	7.79162
31792_at	7.81165	39634_at	10.2957	37233_at	7.75348
1955_s_at	7.77862	35245_at	-10.2853	37989_at	-7.72335
37194_at	7.77223	38379_at	10.2752	35183_at	7.7092
34637_f_at	7.75084	38032_at	-10.2064	39302_at	-7.69809
38026_at	7.74491	39350_at	10.1593	41245_at	7.67471
37233_at	7.72366	407_at	10.0628	31525_s_at	7.64193
35752_s_at	7.69901	32648_at	-10.0562	37160_at	-7.62158
40994_at	7.68656	925_at	10.0354	38453_at	7.59971
37951_at	7.66336	1814_at	10.0033	1958_at	7.5963
32527_at	7.66328	339_at	9.99587	41428_at	-7.52591
40202_at	7.64528	37595_at	-9.97786	38454_g_at	7.51908
1546_at	7.62684	37023_at	9.96948	572_at	-7.51145
590_at	7.61309	37200_at	9.95111	31792_at	7.49504
32052_at	7.58693	36569_at	9.93719	37394_at	7.49492
32109_at	7.58325	32542_at	9.93095	770_at	7.45101
32562_at	7.51961	37039_at	9.92577	1884_s_at	-7.41514
1197_at	7.49785	36227_at	9.88452	37099_at	7.40167
39544_at	7.48554	195_s_at	9.84441	34210_at	7.38061
36577_at	7.47832	39728_at	9.83914	32562_at	7.37152
38351_at	7.43433	38354_at	9.82298	32263_at	-7.33775
1001_at	7.36365	37099_at	9.82281	590_at	7.27177
32582_at	7.33986	33051_at	-9.80396	37473_at	-7.25368
35178_at	7.33303	37397_at	9.79809	40834_at	7.23533
31506_s_at	7.33128	40079_at	9.78436	615_s_at	-7.19595
35012_at	7.30559	35016_at	9.76228	36156_at	7.17599
37908_at	7.26867	38138_at	9.74413	33158_at	7.15682
339_at	7.25668	41388_at	-9.7157	35995_at	-7.13127
38704_at	7.25053	37233_at	9.65687	39056_at	-7.12634
37009_at	7.1982	35457_at	-9.64796	40079_at	7.1202
41837_at	7.19599	32227_at	9.59649	34604_at	7.08315
39315_at	7.174	37196_at	9.56424	32052_at	7.07846
38717_at	7.15736	41289_at	-9.54806	36495_at	7.06775
1135_at	7.12704	39345_at	9.51901	32109_at	7.05332
40560_at	7.12421	41016_at	-9.51364	33462_at	7.02294
1186_at	7.08449	36148_at	-9.5127	34342_s_at	-7.00683
37176_at	7.06471	36889_at	9.44566	1955_s_at	6.97187
39031_at	7.03773	36878_f_at	9.43911	36457_at	-6.96604
40322_at	7.00332	38087_s_at	9.43852	38351_at	6.96281
39577_at	7.00198	41835_at	-9.43628	1186_at	6.95608
32847_at	6.93421	40331_at	9.43022	36849_at	6.92625
31856_at	6.92658	40282_s_at	9.4291	40726_at	-6.91952
767_at	6.90936	40075_at	-9.42321	32551_at	6.91699
37407_s_at	6.90839	37759_at	9.40355	1546_at	6.90442
35183_at	6.90573	31841_at	-9.37706	39704_s_at	-6.90331
1370_at	6.90384	38225_at	-9.32947	40202_at	6.88314
36227_at	6.84654	37777_at	9.32227	33546_at	-6.85294
32838_at	6.82743	37344_at	9.31791	41469_at	-6.83245
31790_at	6.82398	38796_at	9.31155	40926_at	-6.78699
481_at	6.77668	700_s_at	9.31023	34637_f_at	6.77579
36156_at	6.76076	773_at	9.2847	31775_at	6.75253
38508_s_at	6.74491	33756_at	9.27513	33468_at	-6.74858
36733_at	6.74037	41055_at	-9.26978	41342_at	-6.7439
41005_at	6.6816	35717_at	9.26954	40560_at	6.73863
38691_s_at	6.67801	41735_at	9.23497	39432_at	-6.71706
37630_at	6.66222	1370_at	9.21346	38489_at	-6.70672
32551_at	6.64939	39839_at	9.21088	41038_at	6.70484
37251_s_at	6.62893	32035_at	9.20484	34235_at	6.67707
37718_at	6.6244	34520_at	-9.18703	37726_at	-6.67178
41209_at	6.61171	40419_at	9.18391	34301_r_at	-6.64511
35681_r_at	6.58321	33447_at	9.15747	37194_at	6.62356
38685_at	6.57761	33876_at	9.1553	36712_at	6.56315
32321_at	6.56856	40522_at	9.12975	39109_at	-6.56004
307_at	6.56528	38026_at	9.11095	32790_at	-6.55691
37598_at	6.55529	208_at	-9.09724	33295_at	6.55049
41096_at	6.55475	37489_s_at	-9.02669	38508_s_at	6.52459
38044_at	6.55178	35012_at	9.02606	34472_at	-6.51991
39597_at	6.54361	677_s_at	9.0072	610_at	6.48857
39048_at	6.48925	39775_at	8.96951	34878_at	-6.47202
39114_at	6.48838	36773_f_at	8.96858	41209_at	6.46641
39541_at	6.46447	33803_at	8.95959	2092_s_at	-6.46637
873_at	6.45546	41531_at	8.94127	36627_at	6.45647
40434_at	6.4446	36394_at	-8.92522	37405_at	6.44512
32905_s_at	6.44281	607_s_at	8.89199	36577_at	6.44275
37671_at	6.44138	33328_at	8.85049	32527_at	6.3994
38786_at	6.41017	37827_r_at	-8.84813	41734_at	6.39677
38598_at	6.40791	31719_at	8.84078	37512_at	6.392
587_at	6.38415	185_at	-8.83786	35178_at	6.39092
38653_at	6.35846	38038_at	8.82785	31506_s_at	6.38851
36849_at	6.34735	40496_at	8.82585	38113_at	6.37438
37027_at	6.33482	40739_at	8.82344	1599_at	-6.36176
32552_at	6.28268	36606_at	-8.78205	37176_at	6.35169
1491_at	6.25273	38691_s_at	8.76841	36749_at	6.33591
39556_at	6.24251	37004_at	8.74303	39230_at	-6.33447
38062_at	6.23899	260_at	-8.73403	40041_at	-6.33223
41425_at	6.19373	38391_at	8.69623	40356_at	-6.33023
39182_at	6.19371	41008_at	-8.69112	38968_at	6.32825
40366_at	6.19009	32551_at	8.68738	38704_at	6.32456
1038_s_at	6.18202	34412_s_at	-8.67658	32186_at	-6.31504
40419_at	6.16746	38653_at	8.67206	38691_s_at	6.31042
31775_at	6.15128	914_g_at	8.67189	33799_at	-6.29542
35261_at	6.12695	35742_at	-8.66622	41618_at	-6.29406
38968_at	6.12479	40771_at	8.61289	36733_at	6.29337
1927_s_at	6.10372	40775_at	8.61187	40145_at	-6.29106
774_g_at	6.10197	33383_f_at	8.59299	38407_r_at	6.27883
36369_at	6.1017	1038_s_at	8.5835	39176_f_at	-6.25944
37976_at	6.09647	37286_at	-8.58097	37558_at	-6.2475
40793_s_at	6.06989	310_s_at	-8.57484	37788_at	-6.24226
32855_at	6.06173	39696_at	-8.55454	33411_g_at	-6.22508
32666_at	6.05118	307_at	8.53592	41733_at	-6.21814
41038_at	6.03972	32138_at	-8.49615	31856_at	6.2154
32812_at	6.03698	39695_at	8.47236	39031_at	6.19805
1529_at	6.03575	33819_at	8.43361	41005_at	6.18461
36061_at	6.02122	40518_at	8.43317	307_at	6.1838
41549_s_at	6.01781	41504_s_at	8.41249	1854_at	-6.17242
39981_at	5.99737	36447_at	8.41188	33118_at	6.15316
32625_at	5.99601	34363_at	8.40161	33929_at	-6.14861
35164_at	5.98902	33867_s_at	8.39726	34874_at	6.14457
38669_at	5.94133	36658_at	8.39455	38786_at	6.1353
34935_at	5.93434	32715_at	8.38666	32321_at	6.12629
34320_at	5.92163	38194_s_at	8.36485	32714_s_at	6.12379
38972_at	5.91673	2053_at	-8.3532	37347_at	-6.12107
35606_at	5.89941	37006_at	8.34717	39597_at	6.12091
40665_at	5.88364	36577_at	8.34517	35752_s_at	6.11232
38581_at	5.87938	38110_at	8.33508	36042_at	-6.0794
34873_at	5.8747	40767_at	8.2821	40793_s_at	6.06296
32714_s_at	5.85631	40936_at	8.25075	37811_at	6.05569
38407_r_at	5.83174	38772_at	8.24127	38087_s_at	6.05306
37512_at	5.81686	2091_at	-8.23249	1741_s_at	-6.04813
37023_at	5.81272	37951_at	8.21518	33325_at	6.04538
31888_s_at	-5.79325	38833_at	8.20708	40841_at	6.03308
32781_f_at	5.78632	38176_at	-8.17445	35012_at	6.02241
37148_at	5.78581	31870_at	8.17054	37640_at	-6.0191
41734_at	5.78555	38378_at	8.1632	1001_at	6.01843
35333_r_at	5.75511	39338_at	8.13934	32552_at	6.01311
39081_at	5.74997	31672_g_at	8.139	38839_at	-6.00411
40480_s_at	5.74432	35752_s_at	8.12744	1927_s_at	6.00063
34363_at	5.71725	38313_at	-8.10873	37302_at	-5.99683
35344_at	5.71532	39352_at	-8.10059	41837_at	5.99087
34376_at	5.69818	769_s_at	8.08961	37168_at	5.98906
34995_at	5.69803	37394_at	8.08441	35344_at	5.98566
41634_at	5.68137	34378_at	8.07293	38086_at	-5.97382
38164_at	5.66066	39409_at	8.06809	910_at	-5.97204
38299_at	5.65981	35592_at	-8.06392	38044_at	5.97043
36894_at	5.64691	479_at	8.06146	34935_at	5.95831
36495_at	5.63874	31403_at	-8.03733	2003_s_at	-5.94836
36712_at	5.63043	37864_s_at	8.03086	40900_at	5.94541
39982_r_at	5.59992	33274_f_at	8.01999	38834_at	-5.94288
39056_at	-5.59957	37011_at	8.00881	37630_at	5.94282
32168_s_at	5.58643	36495_at	7.95648	38116_at	-5.93854
32035_at	5.57239	35076_at	-7.95459	821_s_at	5.93669
35390_at	5.56718	36065_at	7.9477	33754_at	5.9329
2045_s_at	5.54769	37544_at	7.94194	34760_at	5.93105
39145_at	5.54099	37588_s_at	-7.9324	995_g_at	5.92166
37628_at	5.53547	37684_at	7.93124	38473_at	-5.91542
39878_at	5.53331	33500_i_at	7.92525	1558_g_at	-5.90674
41735_at	5.53312	38453_at	7.91462	33113_at	5.88583
265_s_at	5.5301	41809_at	7.90785	37402_at	5.87911
1269_at	5.52203	40019_at	7.89502	37958_at	5.87821
36937_s_at	5.51133	133_at	7.89445	41425_at	5.87389
38336_at	5.5035	37148_at	7.89175	41691_at	-5.87039
38124_at	-5.49055	39038_at	7.88781	40994_at	5.86753
35829_at	5.48941	32847_at	7.87957	38653_at	5.8642
32089_at	5.47524	32749_s_at	7.87846	32174_at	-5.86417
2039_s_at	5.47144	33232_at	7.87783	39220_at	5.84825
32585_at	5.46517	38995_at	7.87493	31887_at	-5.84206
40687_at	5.46059	1197_at	7.86111	41583_at	-5.83566
38037_at	5.45824	40642_at	7.82983	31854_at	-5.83371
36711_at	5.44505	38754_at	7.82625	994_at	5.82992
36275_at	5.439	37187_at	7.82295	39114_at	5.8283
37493_at	5.43843	404_at	7.81968	37009_at	5.8259
36133_at	-5.43243	590_at	7.81131	36540_at	5.81679
37253_at	5.40944	113_i_at	-7.80121	1064_at	-5.80934
37200_at	5.39884	32905_s_at	7.7892	37686_s_at	-5.80922
38228_g_at	5.39796	38465_at	-7.77961	39695_at	5.80595
33387_at	5.39782	33273_f_at	7.77611	32625_at	5.7976
1427_g_at	5.38508	36091_at	7.77528	1945_at	-5.79129
823_at	5.37276	35178_at	7.77251	32640_at	5.78415
995_g_at	5.36873	1715_at	7.76815	40619_at	-5.77035
34561_at	5.36102	40193_at	-7.75216	33699_at	5.76471
35785_at	5.33801	35414_s_at	-7.74993	35164_at	5.75553
32612_at	5.33765	39666_at	-7.72783	35842_at	5.75049
1597_at	5.33621	37545_at	-7.72551	38404_at	5.74929
32569_at	5.32227	33835_at	-7.71998	37892_at	-5.73232
39673_i_at	5.31881	333_s_at	7.71894	41735_at	5.72967
40936_at	5.31451	31720_s_at	7.69228	32123_at	-5.72728
39356_at	5.31356	37402_at	7.67121	40195_at	-5.72521
38324_at	-5.30736	33352_at	-7.67073	37920_at	-5.72098
41362_at	5.3068	1737_s_at	7.67059	33791_at	-5.7099
39690_at	5.30122	37027_at	7.65329	35681_r_at	5.7087
35234_at	5.29482	32685_at	-7.64997	39748_at	-5.70841
994_at	5.29187	33075_at	-7.6487	1005_at	5.70837
34174_s_at	5.27966	32444_at	-7.64857	38280_s_at	-5.70349
31859_at	-5.27824	311_s_at	7.64787	40422_at	-5.70217
37203_at	5.2779	32855_at	7.63062	31892_at	5.69358
33800_at	5.27342	34306_at	7.63028	35194_at	-5.68907
39452_s_at	5.27043	31481_s_at	7.61862	33323_r_at	-5.68599
39208_i_at	5.2629	36550_at	7.61839	35261_at	5.67761
912_s_at	5.25141	33412_at	7.60378	34736_at	-5.66972
37154_at	5.24522	34637_f_at	7.59182	36206_at	-5.66846
37762_at	5.23192	37542_at	7.58861	981_at	-5.66611
577_at	-5.18082	38407_r_at	7.58423	1147_at	5.65769
36629_at	5.16774	31820_at	7.57753	39315_at	5.65646
37811_at	5.1669	36749_at	7.57719	33322_i_at	-5.65318
40231_at	5.16366	32717_at	-7.57448	31859_at	-5.64765
38700_at	5.16184	1390_s_at	-7.57349	40899_at	-5.64161
677_s_at	5.15069	37688_f_at	7.57013	1370_at	5.63793
38087_s_at	5.14821	1958_at	7.56614	1549_s_at	-5.62994
37892_at	-5.1429	38803_at	-7.55968	35414_s_at	-5.62273
532_at	5.132	40900_at	7.55933	32310_f_at	-5.59755
41747_s_at	5.13123	38711_at	-7.55848	1343_s_at	-5.58929
39073_at	-5.12358	34678_at	7.55152	41855_at	-5.58213
39704_s_at	-5.10422	38279_at	-7.54246	40434_at	5.57848
40642_at	5.10106	32512_at	-7.53805	39614_at	-5.56468
41644_at	5.10006	355_s_at	-7.53356	40767_at	5.54196
38406_f_at	5.08958	37918_at	7.53195	38840_s_at	-5.53579
1780_at	5.08192	32994_at	-7.53151	AFFX-HUMGAPDH/M33197_5_at	-5.53523
40567_at	5.08038	39220_at	7.51262	37482_at	-5.53455
36396_at	5.06184	37420_i_at	7.5023	37619_at	-5.52254
37028_at	5.06087	38174_at	-7.49262	35829_at	5.52147
35079_at	5.05705	37671_at	7.48639	41634_at	5.51441
32067_at	5.05662	37324_at	7.4855	34715_at	-5.51206
38796_at	5.05545	38775_at	7.47378	41177_at	5.51003
575_s_at	-5.04567	41424_at	-7.47326	587_at	5.49823
33862_at	5.01495	35633_at	-7.46509	40685_at	5.49047
33790_at	5.00441	40953_at	7.46269	33383_f_at	5.48599
36377_at	5.00072	38454_g_at	7.44905	35669_at	5.48484
36917_at	5.00032	34091_s_at	7.42635	38763_at	-5.4817
41536_at	4.9992	38220_at	7.42594	34995_at	5.48152
31892_at	4.99914	38175_at	-7.41618	37148_at	5.45861
37919_at	4.98338	35354_at	-7.41394	895_at	-5.45487
38363_at	4.98007	39781_at	7.40302	33730_at	5.45453
31949_at	4.97574	37032_at	7.39343	481_at	5.42262
37156_at	4.97515	32616_at	7.39044	904_s_at	-5.41244
483_g_at	4.97247	33499_s_at	7.38888	40074_at	-5.40985
36889_at	4.97104	31775_at	7.3748	37718_at	5.40606
36533_at	4.97097	38062_at	7.3735	1597_at	5.39024
33321_r_at	4.96835	41629_at	-7.36366	36926_at	-5.38851
35389_s_at	4.96747	38285_at	-7.35579	32184_at	5.38836
37841_at	4.96619	31444_s_at	7.35358	1482_g_at	-5.38653
1527_s_at	4.96199	41177_at	7.34876	39182_at	5.38064
37011_at	4.9474	33730_at	7.33836	31790_at	5.3703
33904_at	-4.94084	32640_at	7.33042	38598_at	5.36136
38994_at	4.94008	37958_at	7.3259	34659_at	-5.34031
1507_s_at	4.93942	38968_at	7.31759	39092_at	-5.33693
32626_at	-4.93063	41764_at	7.3126	32035_at	5.33572
37741_at	-4.93049	37493_at	7.31057	1491_at	5.33207
38618_at	-4.92341	35670_at	-7.30984	35171_at	-5.31917
38110_at	4.92006	875_g_at	7.30121	35631_at	-5.31788
33872_at	4.91843	32562_at	7.28921	39822_s_at	5.31485
37026_at	4.91108	266_s_at	-7.27612	34375_at	5.31416
1031_at	-4.90609	37908_at	7.27274	1592_at	-5.30893
33131_at	-4.89596	1984_s_at	7.26057	37304_at	-5.30337
37701_at	4.8949	2054_g_at	-7.25955	735_s_at	5.30286
40570_at	4.89289	31438_s_at	7.24764	37042_at	5.30029
40763_at	4.88179	38033_at	7.24405	33182_at	-5.29778
1985_s_at	-4.87248	32128_at	7.24033	32667_at	-5.29462
36207_at	4.86575	32612_at	7.23562	31862_at	-5.29056
39775_at	4.86365	34304_s_at	7.23426	40117_at	-5.28542
34435_at	4.85729	32666_at	7.23081	1776_at	5.28272
1787_at	4.85363	32771_at	-7.22897	39528_at	5.28038
37042_at	4.85295	38784_g_at	7.22832	1505_at	-5.27734
35331_at	4.84485	40693_at	-7.21412	36227_at	5.27726
35324_at	4.83801	1278_at	7.20769	37976_at	5.27605
35832_at	-4.83102	40698_at	7.19151	32893_s_at	5.27209
1879_at	4.82666	40834_at	7.1892	35625_at	5.27149
31438_s_at	4.82202	37403_at	7.17853	32392_s_at	-5.26904
1035_g_at	4.80941	33244_at	-7.17114	279_at	5.25417
40767_at	4.8053	33891_at	7.16637	39981_at	5.25322
36444_s_at	4.80159	36823_at	-7.16209	34016_s_at	-5.24988
33440_at	4.77151	35152_at	7.15981	893_at	-5.24823
35277_at	4.76943	41229_at	7.15815	41490_at	-5.24743
41013_at	4.76107	272_at	-7.14741	41641_at	-5.24351
875_g_at	4.75699	38228_g_at	7.14663	39556_at	5.23056
479_at	4.74809	36958_at	7.1347	38744_at	-5.22197
35783_at	4.74249	37353_g_at	7.13465	1529_at	5.21776
37726_at	-4.73964	34773_at	-7.12924	35324_at	5.21677
40398_s_at	4.71627	39531_at	-7.12872	39048_at	5.21106
1521_at	-4.71538	38598_at	7.11016	32232_at	-5.21072
37599_at	4.70208	2045_s_at	7.10643	38804_at	-5.20798
38113_at	4.70191	844_at	-7.10074	32582_at	5.20219
39857_at	4.70049	35842_at	7.0826	33562_g_at	5.19
35303_at	4.69471	37598_at	7.07911	39219_at	-5.18043
40795_at	4.68371	31895_at	7.07689	33800_at	5.17625
41325_at	4.66465	32773_at	7.0613	35832_at	-5.17298
1291_s_at	4.66222	32563_at	7.05649	38081_at	5.17242
37684_at	4.65811	35261_at	7.04776	35704_at	5.16783
35800_at	-4.65769	40148_at	-7.04048	1248_at	-5.16411
39799_at	4.64613	36990_at	-7.03669	33247_at	-5.16317
34375_at	4.63133	31557_at	7.03389	39311_at	5.16035
39008_at	-4.6272	41096_at	7.03181	38363_at	5.15902
41732_at	-4.62356	32838_at	7.0307	38685_at	5.15505
37544_at	4.62097	38836_at	-7.02837	40575_at	-5.1535
32066_g_at	4.618	1402_at	7.02645	39070_at	-5.15086
41338_at	4.59391	35174_i_at	-7.0161	32789_at	-5.14909
33137_at	4.58301	35048_at	-7.01116	40366_at	5.1441
34203_at	4.58298	38763_at	-7.00725	37727_i_at	-5.14178
40145_at	-4.58206	40091_at	7.00351	38156_at	-5.14145
32243_g_at	4.57997	31431_at	7.00218	1382_at	-5.1357
38085_at	-4.55744	38459_g_at	6.99939	40031_at	-5.13569
37543_at	4.5572	39956_at	-6.99801	40049_at	5.13235
33327_at	4.54758	31887_at	-6.99716	875_g_at	5.13055
34235_at	4.54724	37203_at	6.98338	33328_at	5.12827
31982_at	4.5416	35681_r_at	6.97673	37104_at	5.12312
38775_at	4.54103	41038_at	6.97445	32382_at	-5.12244
755_at	4.53689	34904_at	-6.9702	31891_at	5.11459
37658_at	4.53142	40825_at	-6.95581	34288_at	-5.10474
39822_s_at	4.52017	40175_at	-6.94995	912_s_at	5.10142
38261_at	-4.51817	39393_r_at	-6.94443	38026_at	5.10055
38739_at	4.51795	1427_g_at	6.93546	34376_at	5.09349
41229_at	4.50654	39085_at	6.9283	38728_at	-5.09291
37539_at	4.50515	39145_at	6.9273	38753_at	-5.09113
37104_at	4.50477	1403_s_at	6.91271	39337_at	-5.08848
35995_at	-4.50382	35272_at	6.90993	31431_at	5.08718
37645_at	4.50119	38077_at	6.90549	38458_at	5.08117
41188_at	-4.49418	38299_at	6.89961	40407_at	-5.07753
190_at	4.49119	33807_at	-6.88706	1135_at	5.07018
33699_at	4.48262	1787_at	6.87834	1516_g_at	-5.06626
895_at	-4.47811	37026_at	6.87583	41333_at	-5.06476
35645_at	4.47756	33501_r_at	6.8732	41176_at	5.05858
32227_at	4.47046	40862_i_at	-6.87074	40367_at	5.05608
216_at	4.46966	1583_at	6.86658	1371_s_at	5.05199
34319_at	-4.46661	40863_r_at	-6.86429	39982_r_at	5.05195
40971_at	4.46278	918_at	-6.86399	35333_r_at	5.04824
1278_at	4.45741	34564_at	-6.85857	40354_at	-5.04176
41439_at	4.45307	36156_at	6.84818	35249_at	-5.03902
35625_at	4.44067	41191_at	6.82005	927_s_at	5.03435
36073_at	4.43864	35371_at	-6.81911	1054_at	-5.0283
32747_at	4.42954	273_g_at	-6.80853	35358_at	5.02553
36988_at	4.42926	37976_at	6.80794	37004_at	5.02406
31909_at	4.41157	38631_at	6.80773	280_g_at	5.02204
1482_g_at	-4.4071	33371_s_at	6.80644	40764_at	-5.01826
38323_at	4.40574	36105_at	6.80444	39980_at	-5.01653
977_s_at	-4.39806	892_at	6.79005	32905_s_at	5.01635
36347_f_at	-4.39727	32254_at	-6.77768	40322_at	5.01338
38092_at	4.38448	36192_at	-6.77406	41223_at	-5.00068
39109_at	-4.38335	36221_at	-6.77347	39350_at	4.99068
34760_at	4.37889	1879_at	6.7731	38515_at	-4.98412
34267_r_at	4.37509	32588_s_at	6.77172	40417_at	-4.9789
1368_at	4.36988	36851_g_at	-6.77087	33321_r_at	4.97571
31897_at	4.3635	37851_at	-6.77079	1451_s_at	-4.96672
32034_at	-4.35805	39619_at	-6.76058	40231_at	4.9647
39677_at	-4.35528	1368_at	6.75956	35792_at	4.96209
41123_s_at	4.35517	37374_at	6.7378	32747_at	4.95964
33443_at	4.35052	36751_at	-6.73365	1879_at	4.95808
38435_at	-4.34381	39729_at	-6.70363	40665_at	4.95663
39791_at	-4.34321	36493_at	6.70262	37305_at	-4.95138
33468_at	-4.33809	40146_at	6.70063	40621_at	-4.94935
37523_at	4.31706	291_s_at	6.68828	34758_at	-4.94834
38747_at	4.31642	33353_at	-6.68483	33410_at	-4.94419
40774_at	-4.31618	32291_at	-6.67256	37229_at	-4.94323
41288_at	4.31587	37743_at	6.67215	39452_s_at	4.93631
560_s_at	4.31061	32510_at	-6.67002	36454_at	-4.93537
40367_at	4.30853	38842_at	6.66802	596_s_at	4.93475
38119_at	4.30317	36937_s_at	6.66748	35314_at	-4.9249
41385_at	4.29472	35937_at	6.66684	36708_at	4.92337
33118_at	4.29127	40793_s_at	6.6654	36444_s_at	4.92147
36130_f_at	4.28968	1955_s_at	6.6643	40873_at	-4.91881
32778_at	4.28376	32587_at	6.66232	532_at	4.91678
39945_at	-4.28276	37678_at	-6.66051	37919_at	4.91634
37983_at	4.28242	36095_at	-6.65081	37021_at	4.91459
1445_at	4.27484	33396_at	6.63752	37929_at	4.91432
38803_at	4.26775	36976_at	6.63011	35312_at	-4.9101
32570_at	4.25975	39690_at	6.62679	32570_at	4.90606
38267_at	4.25889	39994_at	6.62573	35724_at	-4.88434
1057_at	-4.25822	41662_at	-6.62384	41770_at	4.88319
1582_at	-4.25609	32275_at	6.62218	36369_at	4.87803
35842_at	4.25496	36049_at	-6.61881	32305_at	-4.87143
41000_at	4.25413	1897_at	6.61534	41355_at	-4.87131
160029_at	4.25211	34730_g_at	-6.59495	700_s_at	4.86752
38908_s_at	4.24861	38704_at	6.594	39208_i_at	4.8671
32526_at	4.24448	40081_at	6.58716	37407_s_at	4.86434
38811_at	-4.24241	38740_at	6.58538	34873_at	4.86155
35358_at	4.23967	38336_at	6.58306	1985_s_at	-4.85966
41483_s_at	4.2355	40585_at	6.57419	1798_at	-4.85635
41124_r_at	4.2353	40093_at	-6.56872	38634_at	-4.85538
36668_at	4.23504	33325_at	6.56476	38847_at	-4.84844
32787_at	-4.23406	39981_at	6.55836	39145_at	4.84826
39997_at	4.22563	37563_at	-6.55673	34017_s_at	-4.84699
1034_at	4.22054	33735_at	-6.55488	39673_i_at	4.84506
40049_at	4.20911	32893_s_at	6.55213	34314_at	-4.84075
33355_at	4.19807	34235_at	6.54883	31982_at	4.83352
37552_at	-4.19607	33295_at	6.54194	35916_s_at	-4.83338
38510_at	4.18987	676_g_at	6.53026	38275_at	-4.83276
32065_at	4.18687	37405_at	6.51326	32780_at	4.83255
1113_at	4.18328	466_at	-6.50422	37671_at	4.83149
38952_s_at	4.16859	34311_at	6.50265	31850_at	-4.82755
1583_at	4.1582	36868_at	-6.50023	39073_at	-4.81738
38052_at	4.15809	37879_r_at	-6.49371	39878_at	4.81737
41446_f_at	4.15199	39528_at	6.48913	39087_at	-4.81703
32971_at	4.14852	995_g_at	6.4859	36917_at	4.81603
34335_at	4.14469	36029_at	-6.48045	33232_at	4.81577
37021_at	4.14283	38957_at	-6.47025	41087_at	-4.81217
574_s_at	4.13897	34375_at	6.46191	434_at	-4.80199
31521_f_at	-4.1371	39061_at	6.44437	1521_at	-4.79881
37319_at	-4.13596	873_at	6.42646	38717_at	4.78488
925_at	4.13232	38177_at	6.41906	32417_at	-4.78419
38763_at	-4.12977	37512_at	6.41872	38972_at	4.78264
41478_at	4.1296	41294_at	6.41208	39544_at	4.78142
1612_s_at	4.12944	37407_s_at	6.41141	32593_at	4.78084
1776_at	4.12346	33462_at	6.408	32954_at	-4.77971
39528_at	4.11703	33374_at	6.40659	891_at	-4.77877
39117_at	4.11431	916_at	-6.39675	894_g_at	-4.77537
39353_at	-4.1098	34407_at	6.39263	38405_at	-4.77526
37929_at	4.10701	36144_at	-6.38129	41021_s_at	-4.77284
32872_at	4.10566	32582_at	6.37855	982_at	-4.77086
41139_at	-4.10361	38783_at	6.37442	38299_at	4.77056
33402_at	-4.09788	38081_at	6.37271	767_at	4.76458
40203_at	4.09507	40803_at	6.37136	40412_at	-4.76412
1147_at	4.09461	32527_at	6.36937	33214_at	-4.75991
40659_at	4.09113	624_at	-6.36883	39541_at	4.75761
286_at	-4.08703	31687_f_at	6.35361	34654_at	-4.75715
31891_at	4.079	40004_at	-6.35315	37599_at	4.75706
32454_at	4.07858	41827_f_at	6.35178	32843_s_at	-4.7558
39545_at	4.0768	41745_at	6.35165	39353_at	-4.74645
38338_at	4.07532	37281_at	6.34758	40774_at	-4.73491
41462_at	4.07192	35807_at	6.34297	39698_at	4.73409
34714_at	4.06912	38805_at	6.34262	41403_at	-4.72991
34239_at	4.06356	34604_at	6.33781	41266_at	-4.72746
1945_at	-4.05791	38849_at	-6.32909	38679_g_at	-4.72637
38084_at	-4.05779	39593_at	6.32824	39294_at	4.72481
39581_at	4.05319	37630_at	6.32722	39939_at	-4.72415
1319_at	4.05277	38052_at	6.32478	AFFX-HUMGAPDH/M33197_M_at	-4.72397
1363_at	4.05251	36472_at	6.31657	36889_at	4.72269
35576_f_at	-4.05163	38392_at	6.3127	34223_at	4.71905
41770_at	4.0513	41409_at	6.31129	39356_at	4.71627
35036_at	4.04887	38338_at	6.30771	37598_at	4.71387
1005_at	4.04584	34698_at	-6.30504	1445_at	4.71359
39593_at	4.0456	38323_at	6.3014	32089_at	4.71252
37805_at	-4.0425	34714_at	6.29385	33266_at	-4.71252
32563_at	4.0423	39315_at	6.29016	37200_at	4.71006
AFFX-HUMGAPDH/M33197_5_at	-4.04178	37530_s_at	-6.28558	38585_at	4.70947
33386_at	-4.03495	1776_at	6.27992	36837_at	-4.7094
39092_at	-4.03349	33073_at	-6.27237	38267_at	4.70032
36943_r_at	4.0332	38396_at	-6.26769	36414_s_at	-4.69447
33891_at	4.02947	40994_at	6.26756	35606_at	4.69263
36319_at	4.02419	36943_r_at	6.25803	1481_at	-4.69169
33690_at	4.02155	40314_at	-6.2569	658_at	-4.69135
957_at	4.02098	36215_at	-6.2559	37282_at	-4.68908
1595_at	4.02062	41707_at	-6.2519	1113_at	4.68658
33885_at	-4.01955	35622_at	-6.25122	38505_at	-4.68558
33383_f_at	4.01862	36533_at	6.23607	40687_at	4.68401
33876_at	4.01711	595_at	6.23573	38459_g_at	4.67392
41215_s_at	4.01482	1147_at	6.23182	39791_at	-4.67348
37324_at	4.01172	1001_at	6.21758	41109_at	4.66921
266_s_at	-4.01059	31525_s_at	6.21516	38656_s_at	-4.66899
1857_at	4.0084	36699_at	-6.20934	37628_at	4.66842
31623_f_at	4.00632	38433_at	6.20421	41809_at	4.6678
40646_at	4.00262	33146_at	6.19883	38700_at	4.66181
33936_at	3.99779	41176_at	6.1909	33282_at	-4.65306
34887_at	3.99724	1463_at	6.18937	38406_f_at	4.65198
34752_at	3.99707	37762_at	6.18856	37406_at	4.65102
33833_at	3.99647	36939_at	6.18275	1245_i_at	-4.6462
41468_at	3.99623	32655_s_at	-6.18057	947_at	-4.64584
33705_at	3.99483	40103_at	6.17983	36671_at	-4.64432
40155_at	3.99324	32285_g_at	-6.17941	37190_at	-4.64383
41723_s_at	3.98749	39255_at	-6.1791	35234_at	4.64238
37406_at	3.9874	1198_at	6.17517	33883_at	-4.64236
32208_at	3.98423	38458_at	6.16735	32666_at	4.64165
37043_at	3.97405	39584_at	-6.16678	34311_at	4.63879
34180_at	3.97261	1597_at	6.16608	39969_at	-4.63691
1651_at	-3.96921	31432_g_at	6.16301	35839_at	-4.63672
33283_at	3.96632	36712_at	6.16123	41246_at	-4.63071
36979_at	3.96022	236_at	-6.15963	33998_at	-4.63068
38378_at	3.95931	35679_s_at	-6.15505	40845_at	-4.63043
32773_at	3.95916	469_at	-6.14473	36533_at	4.61106
39615_at	3.95321	31897_at	6.14443	32664_at	4.61081
39045_at	3.95129	37920_at	-6.14121	37999_at	-4.60937
41524_at	3.94773	39119_s_at	6.1408	34795_at	-4.60686
36511_at	3.9456	239_at	6.13582	38924_s_at	-4.60192
39714_at	3.94519	40548_at	-6.12694	33731_at	4.60178
38059_g_at	3.94419	34335_at	6.11834	715_s_at	4.59869
36650_at	3.93797	1456_s_at	6.11724	38783_at	4.59579
38576_at	-3.93273	36852_at	-6.11056	34363_at	4.59333
40374_at	3.92125	1135_at	6.10895	32838_at	4.58862
31870_at	3.91573	40570_at	6.10315	40936_at	4.58855
38547_at	3.91537	36849_at	6.09726	37645_at	4.58778
32593_at	3.91162	38251_at	-6.09684	37026_at	4.58501
38656_s_at	-3.91008	1173_g_at	6.09355	33386_at	-4.57986
596_s_at	3.90945	41609_at	6.08203	37684_at	4.57842
36503_at	3.90787	38894_g_at	6.08143	1839_at	-4.57594
39428_at	3.90737	37847_at	-6.05885	33720_at	-4.57306
40953_at	3.9008	35949_at	-6.05636	2047_s_at	-4.57257
36658_at	3.90045	34656_at	-6.05615	32847_at	4.57099
1592_at	-3.89969	34767_at	-6.05517	36610_at	-4.56995
36174_at	-3.89721	33919_at	6.05356	35697_at	-4.5685
40079_at	3.89494	35147_at	-6.05181	40419_at	4.55823
38066_at	-3.89343	40354_at	-6.05045	35390_at	4.55687
38635_at	-3.89146	38159_at	-6.03711	37357_at	-4.55675
37145_at	3.88819	37377_i_at	6.03427	40448_at	4.55559
40019_at	3.87947	37579_at	-6.03319	37668_at	-4.54922
40417_at	-3.87678	35668_at	-6.02764	1269_at	4.54878
41320_s_at	3.87383	32812_at	6.02643	36629_at	4.54841
38433_at	3.87142	41425_at	6.01268	38669_at	4.54697
39057_at	3.8712	40378_at	-6.00666	1943_at	-4.54606
31622_f_at	3.86981	40665_at	6.00218	2011_s_at	-4.54594
37759_at	3.86965	33641_g_at	5.98813	37539_at	4.54461
224_at	3.86957	39416_at	5.98789	36987_at	-4.54132
31598_s_at	-3.86863	33236_at	5.97555	38796_at	4.5389
38428_at	-3.85951	767_at	5.9692	149_at	-4.53846
1451_s_at	-3.85324	574_s_at	5.96912	36370_at	-4.53037
34749_at	3.853	32076_at	-5.96581	37337_at	-4.53026
41809_at	3.84854	34320_at	5.96429	38967_at	-4.52935
41225_at	3.84644	41435_at	-5.96408	37023_at	4.52899
38095_i_at	3.84614	1385_at	5.94995	33790_at	4.52866
39994_at	3.82972	38982_at	-5.93383	32615_at	-4.52739
40961_at	3.82843	34793_s_at	5.92942	36941_at	-4.52233
33731_at	3.82802	37218_at	5.92495	368_at	-4.52115
670_s_at	3.8143	926_at	-5.92279	677_s_at	4.51907
1064_at	-3.81423	994_at	5.91743	38119_at	4.51844
36878_f_at	3.81194	37009_at	5.91664	33803_at	4.51471
279_at	3.81095	35288_at	-5.9142	1197_at	4.51469
1930_at	-3.80959	277_at	5.91337	34368_at	-4.51241
38833_at	3.80631	41473_at	-5.90334	37211_at	-4.5122
36669_at	3.80037	40003_at	-5.90136	1515_at	-4.51178
39294_at	3.79848	36369_at	5.90028	41619_at	-4.50837
33562_g_at	3.79842	38984_at	-5.89767	41569_at	-4.50707
33113_at	3.79664	39114_at	5.89249	41723_s_at	4.50446
37344_at	3.79367	31892_at	5.88887	1368_at	4.50093
39351_at	3.79155	38406_f_at	5.88798	37658_at	4.49994
38585_at	3.78839	2087_s_at	5.88508	35844_at	4.49907
35194_at	-3.78657	1062_g_at	5.88143	33327_at	4.49625
910_at	-3.77612	33699_at	5.87911	40398_s_at	4.49591
37296_at	-3.77299	41734_at	5.87492	31797_at	-4.49272
368_at	-3.76637	1507_s_at	5.87101	35692_at	-4.48941
1715_at	3.76601	36659_at	5.86053	35287_at	4.48251
1055_g_at	-3.76416	34874_at	5.8602	1721_g_at	-4.48004
32275_at	3.75655	33442_at	-5.85699	37985_at	-4.4709
37013_at	3.75549	32593_at	5.8512	1801_at	-4.46154
34771_at	-3.75511	37701_at	5.85052	37028_at	4.46138
33369_at	3.75159	39295_s_at	-5.84237	38481_at	-4.46121
36958_at	3.7407	35625_at	5.83651	32589_at	-4.45243
32242_at	3.73477	36627_at	5.83192	31800_at	-4.4517
34740_at	3.73207	41346_at	-5.83114	38812_at	4.45126
595_at	3.72561	39642_at	-5.82087	1035_g_at	4.45056
41733_at	-3.72331	33866_at	5.81485	40982_at	-4.4458
35633_at	3.72235	1868_g_at	5.8147	39945_at	-4.4443
32305_at	-3.72121	38760_f_at	5.81362	34320_at	4.44324
39376_at	3.72011	1371_s_at	5.80956	38702_at	-4.44195
38408_at	3.71678	37383_f_at	5.80392	527_at	-4.44083
37955_at	-3.71326	34065_at	-5.80183	40642_at	4.44021
36709_at	3.71107	38547_at	5.7897	38899_s_at	-4.4349
39178_at	3.71065	829_s_at	5.78265	37574_at	4.43361
609_f_at	3.70739	32919_at	-5.78128	34267_r_at	4.43234
39841_at	3.70718	216_at	5.77986	38028_at	4.43215
38422_s_at	-3.70511	36879_at	5.77262	1191_s_at	-4.43153
35638_at	3.70458	41395_at	-5.76773	34180_at	4.42609
37710_at	3.70125	37503_at	-5.76675	32778_at	4.42509
1052_s_at	3.69822	34119_at	-5.76593	1787_at	4.42235
38985_at	3.695	34796_at	5.75945	35615_at	-4.41943
37305_at	-3.69496	40454_at	-5.75763	216_at	4.41738
38096_f_at	3.69106	757_at	5.7528	1557_at	-4.41618
35428_g_at	3.68192	37156_at	5.74885	37543_at	4.41592
36773_f_at	3.67952	33766_at	5.74578	41536_at	4.41446
32166_at	3.67718	35792_at	5.74347	34394_at	-4.41416
36677_at	-3.67387	31844_at	-5.73996	36446_s_at	-4.41399
35649_at	3.66629	35277_at	5.73627	40973_at	-4.41228
39132_at	3.66015	33705_at	5.71688	1125_s_at	-4.40974
40726_at	-3.65869	35531_at	-5.71679	39686_g_at	-4.40558
33714_at	-3.65863	36970_at	-5.71659	1287_at	-4.40539
37337_at	-3.65855	36503_at	5.71641	38842_at	4.40328
37972_at	3.6581	40589_at	5.71514	34882_at	-4.39941
39561_at	3.65785	38719_at	-5.70945	37506_at	-4.39922
32615_at	-3.65672	32585_at	5.70586	39324_at	-4.39732
1562_g_at	3.65658	38287_at	5.70237	35079_at	4.3959
41771_g_at	3.65404	41559_at	-5.69881	1669_at	-4.39237
34177_at	-3.65231	35183_at	5.69765	37193_at	-4.38933
34246_at	3.64883	32112_s_at	5.69487	31949_at	4.38665
41382_at	3.64804	39541_at	5.69175	157_at	-4.38566
37307_at	3.64667	37177_at	5.68921	35218_at	-4.38528
40698_at	3.64452	40910_at	5.68054	231_at	4.37853
40195_at	-3.64082	41069_at	-5.67655	1461_at	4.37553
41784_at	3.64061	33158_at	5.67612	39727_at	-4.37512
41696_at	-3.63993	40120_at	-5.6669	38228_g_at	4.3744
39695_at	3.6397	40996_s_at	-5.66413	37187_at	4.37339
32186_at	-3.63776	38326_at	5.66146	1034_at	4.37162
41106_at	-3.63483	33199_at	-5.66013	38784_g_at	4.3662
38312_at	3.63313	32775_r_at	5.65403	31438_s_at	4.36401
35325_at	3.63246	39043_at	5.6481	37883_i_at	-4.36394
38033_at	3.63072	649_s_at	5.64728	41048_at	-4.35356
999_at	3.62982	38374_at	5.64507	34718_at	-4.35265
34699_at	-3.62964	37211_at	-5.64285	1560_g_at	-4.35153
36660_at	3.62825	39701_at	-5.64263	37154_at	4.34663
38116_at	-3.62778	37028_at	5.64136	38250_at	-4.34597
1854_at	-3.62392	1052_s_at	5.63605	32306_g_at	-4.34584
40518_at	3.61865	1877_g_at	5.63305	39396_at	-4.33237
38404_at	3.61357	38607_at	-5.62945	860_at	-4.32083
36452_at	3.61255	34995_at	5.62443	40865_at	-4.3198
1481_at	-3.61244	39439_at	-5.61903	1602_at	-4.31407
658_at	-3.61196	38127_at	5.61409	34091_s_at	4.31399
280_g_at	3.60666	36733_at	5.61159	37344_at	4.31001
31508_at	3.60501	32052_at	5.61047	41771_g_at	4.30737
41710_at	3.60297	32827_at	5.60948	37954_at	-4.29926
37961_at	3.60151	39577_at	5.6069	34435_at	4.29892
40619_at	-3.6011	33387_at	5.60387	34998_at	-4.29363
434_at	-3.59782	34752_at	5.60374	1166_at	-4.29125
34852_g_at	-3.59396	39625_at	5.60149	38952_s_at	4.28842
37025_at	3.59225	1546_at	5.60104	36677_at	-4.28763
37015_at	3.59172	842_at	-5.60061	39690_at	4.28679
33261_at	3.59165	40899_at	5.60038	36284_at	-4.28325
39396_at	-3.58978	37435_s_at	-5.59913	34745_at	4.2802
38679_g_at	-3.58894	34842_at	-5.59635	1979_s_at	-4.27536
36647_at	-3.58576	34873_at	-5.59469	38268_at	4.27388
40966_at	-3.58486	37060_at	-5.59274	36781_at	4.27177
39397_at	3.57089	36655_at	5.58874	534_s_at	4.27121
758_at	3.57068	37483_at	-5.58393	1291_s_at	4.27087
35459_at	3.56888	927_s_at	5.57844	39775_at	4.2676
40074_at	-3.56808	40985_g_at	-5.57767	35036_at	4.26745
41137_at	3.56694	40020_at	-5.57645	38881_i_at	-4.26632
1921_at	3.56432	41193_at	5.57574	37701_at	4.26614
904_s_at	-3.55921	34132_at	-5.57477	34814_at	-4.26467
38364_at	3.5572	1461_at	5.57251	40839_at	4.26451
34795_at	-3.55663	35962_at	-5.57063	38846_at	-4.26146
34216_at	3.55609	32570_at	5.55831	40821_at	-4.25859
38473_at	-3.55372	41355_at	-5.5546	35907_at	-4.25823
40621_at	-3.54947	1882_g_at	5.55263	160031_at	-4.2579
38812_at	3.54843	32249_at	5.54262	33324_s_at	-4.25764
40448_at	3.54828	425_at	5.5419	479_at	4.25298
40562_at	3.54784	40369_f_at	5.53874	560_s_at	4.25286
33829_at	3.54375	35022_at	-5.53185	37011_at	4.24876
39170_at	3.54258	34887_at	5.52011	41579_s_at	-4.24853
37426_at	-3.53959	32886_at	-5.51082	36878_f_at	4.24489
656_at	3.53941	40069_at	5.50556	36643_at	-4.24379
33317_at	-3.53684	32531_at	5.50229	37251_s_at	4.24305
39728_at	3.53429	36616_at	5.49408	1052_s_at	4.24125
38827_at	-3.53341	41187_at	5.49391	41225_at	4.23803
31522_f_at	-3.53338	35109_at	-5.49372	38164_at	4.23687
1468_at	-3.5318	37241_at	-5.47427	1507_s_at	4.23639
32310_f_at	-3.53147	40986_s_at	-5.47226	34059_at	-4.23371
1752_at	-3.53072	40955_at	-5.4705	34174_s_at	4.23183
1585_at	-3.52882	38241_at	5.46752	774_g_at	4.22812
41632_at	-3.52397	37755_at	-5.46675	41123_s_at	4.22506
40839_at	3.51718	40478_at	-5.45999	34703_f_at	-4.22422
34059_at	-3.5149	40685_at	5.45956	33925_at	4.21706
34378_at	3.51471	39759_at	5.45376	38618_at	-4.21519
38566_at	-3.51409	33802_at	5.45303	38455_at	-4.20394
37574_at	3.51316	33760_at	-5.44398	40065_s_at	-4.20292
39324_at	3.51202	548_s_at	5.44194	38220_at	4.20248
36233_at	3.50918	38837_at	-5.44139	38610_s_at	-4.20157
31855_at	3.50737	36844_at	-5.44108	36773_f_at	4.20151
AFFX-HUMGAPDH/M33197_M_at	-3.50346	37287_at	-5.441	32380_at	-4.19816
34693_at	3.49708	31506_s_at	5.43118	1427_g_at	4.19787
39654_at	3.49654	38418_at	5.42866	38092_at	4.19688
33245_at	-3.49548	39544_at	5.4211	1857_at	4.19651
34091_s_at	3.4934	34802_at	5.42026	37936_at	-4.19409
1599_at	-3.492	39275_at	-5.41904	1780_at	4.19388
38374_at	3.49041	36957_at	-5.40925	36909_at	-4.19328
33641_g_at	3.48978	37259_at	-5.40636	41853_at	-4.19315
38582_at	-3.48845	39581_at	5.40295	40776_at	4.19124
32263_at	-3.48357	31902_at	-5.39716	35750_at	-4.1906
41409_at	3.47661	39332_at	-5.39684	35275_at	-4.18947
33802_at	3.4733	1405_i_at	5.39535	977_s_at	-4.18913
41058_g_at	-3.47314	38508_s_at	5.38909	190_at	4.18778
41257_at	3.47199	38111_at	5.38907	41483_s_at	4.18744
31431_at	3.47156	33956_at	5.3888	40659_at	4.18087
33325_at	3.46913	34684_at	5.38315	34561_at	4.1776
40879_at	3.46911	32188_at	-5.38061	38903_at	-4.17417
35615_at	-3.46572	37645_at	5.37624	41146_at	-4.17339
33710_at	3.46326	37421_f_at	5.37474	39997_at	4.17183
34223_at	3.45674	41620_at	5.3644	406_at	-4.16818
2031_s_at	3.45613	38666_at	5.36421	167_at	-4.16326
657_at	3.45206	32109_at	5.35461	36105_at	4.15837
34998_at	-3.44959	40916_at	-5.34981	40347_at	-4.15703
32250_at	3.44927	34246_at	5.34651	38739_at	4.15683
37405_at	3.44723	40841_at	5.34437	40064_at	4.15584
41642_at	3.44672	37734_at	5.33221	38085_at	-4.15506
31820_at	3.44586	34129_at	-5.3319	1612_s_at	4.14891
40407_at	-3.44578	34701_at	-5.33047	41325_at	4.14782
34140_at	3.43909	33943_at	5.32942	39081_at	4.14769
34818_at	3.43361	37685_at	5.32696	36669_at	4.14718
35848_at	3.43356	37505_at	-5.32244	34003_at	-4.1466
36512_at	3.43265	39240_at	-5.3194	812_at	-4.13822
41447_at	3.43196	41109_at	5.31343	1896_s_at	-4.1367
34348_at	-3.42989	33331_at	5.31106	41257_at	4.13535
37991_at	-3.42966	40560_at	5.31042	34203_at	4.13515
31850_at	-3.42601	40519_at	5.30615	40441_g_at	-4.13193
1461_at	3.42367	36674_at	5.29925	34789_at	4.13031
40196_at	3.42221	36709_at	5.29327	38324_at	-4.12973
37954_at	3.41771	37747_at	5.28966	32855_at	4.12619
35449_at	3.41404	39738_at	5.28827	1007_s_at	-4.12286
32306_g_at	-3.41375	35450_s_at	-5.28179	41126_at	-4.11934
435_g_at	-3.41286	36601_at	5.28075	38065_at	-4.11567
35174_i_at	-3.41082	37658_at	5.27934	36497_at	-4.11323
35148_at	-3.40879	41651_at	5.26992	32026_s_at	4.10833
33924_at	3.40478	34660_at	5.26973	1341_at	4.10767
35309_at	-3.40371	39317_at	5.2663	33561_at	4.10743
34355_at	3.39998	39982_r_at	5.26096	36104_at	-4.10687
40479_at	3.39703	36116_at	5.26079	34702_f_at	-4.10616
41386_i_at	3.39537	37406_at	-5.25645	37263_at	-4.10382
39175_at	-3.39255	610_at	5.25388	37743_at	4.09762
32609_at	-3.38963	35271_at	5.24925	40646_at	4.09744
40004_at	-3.38932	38839_at	-5.24572	39994_at	4.09425
36014_at	3.38918	32614_at	-5.24408	35933_f_at	-4.09207
39120_at	3.38542	32317_s_at	5.2377	41013_at	4.0908
37558_at	-3.3834	34105_f_at	5.22936	286_at	-4.08749
41048_at	-3.38298	34760_at	5.22824	40129_at	-4.08052
1558_g_at	-3.38189	36678_at	5.22564	37729_at	-4.08036
35926_s_at	3.37909	33731_at	5.22295	755_at	4.07306
32254_at	3.37798	39379_at	5.22084	39173_at	-4.0686
32212_at	-3.37709	35083_at	5.21768	38992_at	-4.06616
37895_at	3.37678	34118_at	-5.21597	39086_g_at	-4.06127
37765_at	3.37429	596_s_at	5.21515	674_g_at	-4.0595
411_i_at	3.37408	32307_s_at	5.21404	749_at	-4.04615
34659_at	-3.37357	37692_at	5.20726	38049_g_at	4.04432
37141_at	-3.37293	38462_at	-5.20501	36561_at	-4.0437
39691_at	3.37169	36396_at	5.20397	1932_at	-4.04357
2089_s_at	-3.37152	1445_at	5.20288	40795_at	4.04354
39291_at	-3.37102	35345_at	-5.20277	33872_at	4.03733
35869_at	3.36935	38858_at	-5.19709	41449_at	4.03676
893_at	-3.36916	35100_at	-5.19508	37264_at	-4.0356
37661_at	3.36793	40366_at	5.19168	37845_at	4.03458
35707_at	-3.36662	34644_at	5.19017	35698_at	4.02581
39693_at	3.36585	41439_at	5.18492	32454_at	4.02501
39959_at	-3.36474	1146_at	5.1841	999_at	4.02493
36062_at	3.36414	34935_at	5.16989	37156_at	4.0247
34736_at	-3.36115	774_g_at	5.16988	38547_at	4.02342
32786_at	3.36066	34180_at	5.16964	41696_at	-4.02341
40024_at	3.35921	33261_at	5.1602	33180_at	-4.02021
40420_at	3.35797	39224_at	5.1562	36363_at	-4.01892
36638_at	3.35774	37971_at	5.15613	35226_at	-4.01775
36623_at	3.35621	41279_f_at	-5.15294	36938_at	4.01631
39320_at	3.35567	743_at	-5.15272	1536_at	-4.01211
39779_at	-3.35536	32806_at	5.15173	32214_at	-4.01195
659_g_at	-3.34828	40365_at	5.14938	38732_at	-4.00987
36695_at	3.34827	33849_at	5.14009	38041_at	-4.00948
35720_at	3.34729	41005_at	5.13996	34327_at	-4.00946
41688_at	3.34686	1811_at	-5.13721	39122_at	-4.00798
32640_at	3.34541	40653_at	-5.13675	37253_at	4.00647
538_at	3.34262	38786_at	5.13386	36204_at	-4.00313
35287_at	3.34238	32250_at	5.11858	36894_at	3.99986
36178_at	-3.33848	39253_s_at	5.11769	38708_at	-3.99517
36605_at	3.33726	32696_at	-5.11312	37231_at	-3.99255
39118_at	3.33472	1377_at	5.10772	32331_at	-3.98822
34023_at	3.3331	36708_at	5.09906	40024_at	3.98694
1535_at	3.33259	36629_at	5.09844	37430_at	3.98451
39594_f_at	3.32732	31684_at	5.09823	1764_s_at	-3.9842
36446_s_at	-3.32354	40310_at	5.09463	38940_at	-3.98354
37619_at	-3.32289	1566_at	-5.08966	38596_i_at	3.98211
34789_at	3.32283	36336_s_at	5.08932	41081_at	-3.98158
33232_at	3.32163	1341_at	5.08776	37899_at	-3.98126
38057_at	3.31798	31856_at	5.08753	37493_at	3.98111
41583_at	-3.31626	38574_at	-5.08547	1984_s_at	3.9799
37536_at	3.31616	41607_at	-5.08539	34563_at	-3.97813
1959_at	-3.31562	34435_at	5.08483	31801_at	-3.9758
36899_at	3.31307	37176_at	5.07982	40915_r_at	-3.97486
1937_at	-3.31054	39864_at	-5.07669	1651_at	-3.97289
36659_at	3.31029	39560_at	-5.07585	35454_at	-3.97265
1598_g_at	3.30851	38812_at	5.07173	38581_at	3.97253
41365_at	-3.30741	34169_s_at	-5.06848	38181_at	-3.97148
1380_at	3.30564	38059_g_at	5.05193	41124_r_at	3.96962
1969_s_at	-3.30207	34303_at	5.04695	41498_at	-3.96634
31499_s_at	3.29801	35970_g_at	-5.04576	2012_s_at	-3.96586
41714_at	3.29698	32668_at	-5.04454	38096_f_at	3.96358
40257_at	3.2965	656_at	-5.04411	38326_at	3.96007
32769_at	3.29567	31499_s_at	5.04344	32441_at	-3.9591
32488_at	-3.29282	35831_at	-5.02442	38062_at	3.95763
35402_at	-3.29227	32968_s_at	-5.02018	38037_at	3.95157
34411_at	3.29147	41144_g_at	-5.01719	35331_at	3.94883
37302_at	-3.28936	37124_i_at	-5.00384	1278_at	3.94851
32154_at	-3.28857	755_at	5.00379	36635_at	-3.9483
1252_at	3.28697	40448_at	5.00052	38833_at	3.94792
39776_at	3.28599	1927_s_at	4.99906	37983_at	3.94665
33240_at	3.28319	41524_at	-4.98689	873_at	3.94663
40137_at	3.28134	40937_at	-4.98287	34163_g_at	3.94194
39864_at	3.28124	41107_at	-4.98219	35127_at	-3.94098
35127_at	-3.27776	40530_at	-4.98055	1544_at	-3.93992
35766_at	-3.27553	823_at	4.97588	1678_g_at	-3.93564
1803_at	-3.27533	37543_at	4.97531	925_at	3.9352
36892_at	3.27494	40654_at	-4.97519	36813_at	-3.93382
32051_at	-3.27317	40322_at	4.97111	AFFX-HSAC07/X00351_3_st	3.93229
36931_at	3.27307	40516_at	4.97073	33374_at	3.92956
41783_at	-3.27163	37194_at	4.96557	35277_at	3.92934
37384_at	3.2713	36917_at	4.9627	31432_g_at	3.92913
33247_at	-3.26678	33942_s_at	-4.96102	41549_s_at	3.92533
41359_at	-3.26171	1228_s_at	-4.95941	32850_at	-3.92092
34303_at	3.25974	40737_at	-4.95054	34329_at	-3.91931
39021_at	-3.2551	33178_at	-4.94668	40690_at	-3.91852
35805_at	-3.25484	36825_at	4.94639	36233_at	3.91769
36739_at	3.25152	36074_at	-4.94285	36275_at	3.91256
35249_at	-3.25064	40380_at	-4.93732	31508_at	3.90425
34407_at	3.2501	32090_at	-4.93104	33267_at	3.90038
38847_at	-3.25007	39646_at	-4.92372	32434_at	-3.89512
33241_at	3.24904	41447_at	4.92327	853_at	-3.89371
41474_at	-3.24782	32552_at	4.92191	34384_at	-3.89193
41871_at	3.24777	35449_at	4.91388	36872_at	-3.88814
36631_at	-3.24733	41871_at	4.91166	1250_at	-3.88767
39932_at	3.24283	35168_f_at	4.90347	40564_at	-3.88565
39812_at	-3.24257	34257_at	-4.89937	32168_s_at	3.88303
40765_at	-3.24213	36872_at	-4.8955	36647_at	-3.87988
40095_at	3.2382	41680_at	-4.89445	36365_at	3.87897
32297_s_at	3.2381	2017_s_at	4.89367	1031_at	-3.87876
36550_at	3.23598	864_at	-4.89101	32488_at	-3.87848
35019_at	-3.23431	41812_s_at	-4.87957	37956_at	-3.87801
40453_s_at	3.22873	39545_at	4.87743	33230_at	-3.87535
36975_at	3.22839	34243_i_at	-4.87659	40827_at	-3.87472
496_s_at	3.22801	33450_at	-4.87562	31600_s_at	-3.86997
33351_at	3.22432	38916_at	-4.87515	1824_s_at	-3.86957
37732_at	3.22395	41290_at	-4.87457	40013_at	3.86927
333_s_at	3.22309	38044_at	4.87399	35664_at	3.86651
38268_at	3.22284	41713_at	-4.87172	36978_at	-3.86632
38596_i_at	3.22187	37328_at	4.8706	37765_at	3.8626
35506_s_at	-3.21867	36476_at	-4.86776	38338_at	3.86101
34311_at	3.2173	36638_at	4.86704	41710_at	3.85752
35699_at	-3.21667	587_at	4.86694	1562_g_at	3.85362
34642_at	-3.21464	35172_at	4.8664	37013_at	3.85125
36617_at	3.21314	39081_at	4.86077	33139_s_at	-3.84944
32119_at	3.212	37251_s_at	4.85883	33261_at	3.84837
41057_at	-3.21087	40000_f_at	-4.85792	41626_at	-3.84517
33925_at	3.20813	41471_at	4.85589	38211_at	3.84357
38081_at	3.20675	37104_at	4.85488	32530_at	-3.84241
35276_at	-3.20586	41498_at	-4.84829	435_g_at	-3.84149
40899_at	-3.20514	36788_at	-4.8446	1038_s_at	3.83979
38711_at	3.20495	35669_at	-4.84318	41454_at	-3.83977
32588_s_at	3.20432	32737_at	4.84274	41491_s_at	3.8391
33813_at	3.20415	411_i_at	4.84177	41359_at	-3.83849
AFFX-HUMGAPDH/M33197_3_at	-3.20396	2024_s_at	4.83421	40127_at	3.83631
404_at	3.20313	36028_at	4.83388	36992_at	-3.83626
36060_at	-3.20299	37125_f_at	-4.82891	38772_at	3.83507
36159_s_at	3.20241	1891_at	4.82685	41133_at	-3.83502
40575_at	-3.2019	41819_at	4.82649	36626_at	3.83463
36837_at	-3.20167	845_at	4.80256	1438_at	-3.83447
41804_at	-3.20136	41601_at	4.7974	36377_at	3.83358
41628_at	-3.19771	38800_at	-4.79375	1137_at	-3.83311
1388_g_at	-3.19713	32778_at	4.78859	39685_at	-3.83283
34745_at	3.19706	38840_s_at	-4.78804	949_s_at	-3.83173
40845_at	-3.19659	35852_at	-4.78588	37926_at	-3.82522
40334_at	-3.19623	38267_at	4.78577	1916_s_at	3.82477
34770_at	3.19332	40434_at	4.78324	34719_at	3.82427
203_at	3.19205	35976_at	-4.78271	31502_at	-3.81466
40821_at	-3.19138	36448_at	-4.77845	33919_at	3.81291
40771_at	3.18977	1825_at	4.77724	37720_at	-3.81262
38220_at	3.18927	36931_at	4.77185	1840_g_at	-3.81152
34282_at	-3.18798	41222_at	4.76906	39129_at	-3.80926
37883_i_at	-3.1874	38670_at	-4.76716	41400_at	-3.8065
243_g_at	3.18508	33305_at	4.76599	36302_f_at	-3.80605
37211_at	-3.18383	36097_at	4.76395	32971_at	3.80591
39150_at	3.18204	37906_at	4.75531	37571_at	3.80467
41344_s_at	3.17909	33334_at	-4.75387	37474_at	-3.80324
31524_f_at	-3.17663	41356_at	-4.75257	33352_at	-3.802
37039_at	3.17387	32134_at	4.7521	32533_s_at	3.80167
1146_at	3.17117	41373_s_at	-4.74542	38084_at	-3.80143
34328_s_at	-3.17091	35049_g_at	-4.7444	37728_r_at	-3.79799
1341_at	3.17054	39356_at	4.74084	40019_at	3.79399
38772_at	3.17006	38798_s_at	-4.73929	41868_at	3.79129
32332_at	-3.16879	1083_s_at	4.73162	34642_at	-3.78894
33218_at	-3.16743	36979_at	4.7306	41193_at	3.7871
34950_at	3.16449	36040_at	-4.72816	38095_i_at	3.78668
41104_at	-3.15948	33212_at	4.72723	32219_at	-3.7851
41250_at	-3.15493	40859_at	-4.72488	37696_at	-3.7847
38458_at	3.15099	41164_at	4.72477	41763_g_at	-3.78061
32821_at	-3.14922	35400_at	-4.72314	38394_at	3.77647
1062_g_at	3.14444	39732_at	-4.72007	40257_at	3.77206
34182_at	3.1435	1035_g_at	4.71897	37117_at	-3.7717
41449_at	3.13917	39430_at	-4.71862	40087_at	3.77169
32749_s_at	3.1376	692_s_at	-4.71769	33641_g_at	3.77016
1891_at	3.13658	41213_at	4.71513	31805_at	-3.7699
40589_at	3.13552	36093_at	-4.71134	31897_at	3.7686
41191_at	3.13533	32314_g_at	4.70996	35488_at	-3.768
41805_g_at	-3.13532	40013_at	4.70539	40284_at	3.76634
36101_s_at	-3.13479	36885_at	4.70387	265_s_at	3.76547
36915_at	3.13273	39037_at	4.69926	35818_at	-3.76433
40063_at	3.13173	40370_f_at	4.69754	160026_at	-3.76312
32980_f_at	-3.13033	1857_at	4.692	547_s_at	3.76244
38744_at	-3.12986	32168_s_at	4.68971	41409_at	3.76076
39858_s_at	3.12533	895_at	-4.68957	589_at	-3.76035
39046_at	3.12406	1780_at	4.68772	33890_at	3.75916
40391_at	3.12356	32736_at	4.68606	1423_at	-3.75913
38753_at	-3.12227	901_g_at	-4.68549	33885_at	-3.75819
39797_at	3.12219	40423_at	-4.68521	362_at	3.75533
33415_at	-3.12061	31875_at	-4.6849	37697_s_at	-3.75441
38120_at	3.11835	1426_at	4.6843	32892_at	3.75314
213_at	3.11452	35017_f_at	4.68378	39366_at	3.75116
32893_s_at	3.11011	39333_at	4.68019	38052_at	3.75061
33707_at	3.10743	32728_at	-4.67947	32773_at	3.74836
38181_at	-3.10595	38893_at	4.66966	32034_at	-3.74329
36290_s_at	-3.1056	41256_at	4.65646	31488_s_at	-3.73847
39607_at	3.10502	980_at	4.65532	35474_s_at	-3.73813
33865_at	3.10349	32132_at	-4.65462	36687_at	-3.73779
36618_g_at	3.10264	32533_s_at	4.65054	34870_at	3.73752
860_at	-3.10212	36711_at	4.64693	34964_at	-3.73698
41273_at	3.10168	33710_at	4.64485	36484_at	-3.7365
37720_at	-3.10017	31883_at	4.63865	32573_at	-3.73321
32165_at	3.09965	1848_at	4.6385	35723_at	-3.73216
1356_at	-3.09642	41018_at	-4.63774	33357_at	-3.73066
1737_s_at	3.09606	40710_at	-4.63519	36524_at	-3.73048
37403_at	3.0953	36754_at	-4.63396	35224_at	3.72879
36634_at	3.09234	34277_at	-4.63197	32056_at	3.72726
37283_at	3.09188	40544_g_at	-4.62697	41644_at	3.72635
39032_at	3.09071	1375_s_at	4.62578	835_at	-3.72176
39214_at	-3.08985	37306_at	4.62553	35645_at	3.71992
33146_at	3.08919	33764_at	-4.62398	633_s_at	-3.70885
37024_at	3.08902	943_at	4.61497	476_s_at	-3.70874
34969_s_at	-3.08795	32798_at	-4.61496	35389_s_at	3.70852
153_f_at	-3.08709	41604_at	-4.61336	41122_at	-3.70778
668_s_at	-3.07792	675_at	4.60896	1942_s_at	-3.70776
41258_at	-3.07627	32368_at	-4.60498	38110_at	3.70703
38459_g_at	3.07587	35303_at	4.60261	33131_at	-3.70568
31887_at	-3.07566	770_at	4.60047	41382_at	3.70488
31432_g_at	3.07422	37220_at	4.6004	32119_at	3.70231
33531_at	3.07241	37145_at	4.59513	38428_at	-3.69695
39860_at	-3.07222	38461_at	-4.59393	37740_r_at	-3.69615
36780_at	3.07023	1562_g_at	-4.59338	36178_at	-3.6955
35282_r_at	3.06999	35390_at	4.59247	38323_at	3.69307
1248_at	-3.06883	35680_r_at	-4.59149	1667_s_at	3.69115
38673_s_at	3.067	32093_at	-4.5823	37486_f_at	3.69071
40162_s_at	-3.06434	33369_at	4.58079	33429_at	-3.68389
1100_at	-3.06255	36155_at	4.56672	35642_at	-3.68254
581_at	3.06227	36062_at	4.56402	41547_at	-3.68244
41189_at	-3.06027	38196_at	-4.56364	40004_at	-3.68133
40568_at	3.05946	39208_i_at	4.5628	1252_at	3.67974
988_at	-3.05872	38629_at	-4.56194	38747_at	3.67392
41278_at	-3.0557	35606_at	4.56188	AFFX-HUMGAPDH/M33197_3_at	-3.67192
36936_at	-3.04919	37047_at	4.56019	38673_s_at	3.67088
35669_at	3.04816	33361_at	-4.55955	41732_at	-3.66936
38275_at	-3.04672	33256_at	-4.55634	31499_s_at	3.66882
35933_f_at	-3.04198	38119_at	4.5557	2039_s_at	3.66741
840_at	3.0386	935_at	4.54909	40374_at	3.66238
35662_at	-3.03654	31891_at	4.54677	31824_at	-3.65986
36386_at	-3.03395	936_s_at	-4.54575	39351_at	3.65909
38235_at	3.03247	231_at	4.5457	37935_at	-3.65723
38774_at	3.02954	40292_at	-4.54411	1595_at	3.65544
40962_s_at	3.02863	35140_at	-4.54068	33862_at	3.65489
35365_at	3.02648	38125_at	4.53964	34280_at	-3.65412
34797_at	3.02626	32654_g_at	-4.53909	39857_at	3.65047
40347_at	-3.02598	39673_i_at	4.53821	34770_at	3.64172
41061_at	3.02581	40319_at	-4.53509	419_at	-3.64091
1426_at	3.02527	232_at	4.53438	36956_at	-3.6345
37680_at	3.02435	162_at	-4.53433	461_at	3.63341
40916_at	3.02429	35344_at	4.53292	33484_at	-3.63262
41400_at	-3.02258	1204_at	-4.53162	36499_at	-3.63213
35912_at	-3.02137	36496_at	4.53138	38378_at	3.62873
38842_at	3.02043	34203_at	4.52944	33815_at	-3.62786
880_at	3.0169	40398_s_at	4.52874	1583_at	3.62731
32056_at	3.01657	40437_at	4.5279	38435_at	-3.62605
32790_at	-3.01503	32425_at	-4.52614	32196_at	-3.62575
39174_at	3.0142	198_g_at	-4.52327	760_at	-3.62084
34003_at	-3.01327	715_s_at	4.52285	39732_at	-3.61986
37736_at	3.01217	40430_at	-4.52079	32548_at	-3.61921
32026_s_at	3.01116	40051_at	4.51353	39577_at	3.61684
34212_at	3.01015	37829_at	-4.51083	38999_s_at	-3.61253
39224_at	3.00963	32755_at	4.5099	40846_g_at	-3.61044
36493_at	3.00784	957_at	4.50985	32849_at	-3.60829
40664_at	3.00675	40421_at	-4.50909	41229_at	3.60669
41476_at	3.00271	34946_at	4.50862	33884_s_at	-3.60249
1044_s_at	-3.00238	41317_at	-4.50844	38951_at	3.60093
38734_at	3.00224	1269_at	4.50275	40124_at	-3.60068
37105_at	3.00094	39967_at	-4.50191	38433_at	3.5991
32869_at	-3.00092	35234_at	4.50163	1603_g_at	-3.59796
37863_at	2.99864	37571_at	4.50074	35130_at	-3.59631
39129_at	-2.99697	32714_s_at	4.50068	35614_at	-3.59256
40788_at	-2.99682	2020_at	4.49988	40348_s_at	-3.59183
37107_at	2.9955	35415_at	-4.49677	40879_at	-3.59162
41506_at	-2.99071	36187_at	4.49352	36073_at	3.5913
36502_at	2.99059	41644_at	4.49001	41294_at	3.59003
37347_at	-2.98852	1319_at	4.48844	40350_at	-3.5884
33282_at	-2.98758	33944_at	4.48671	34380_at	-3.58585
36626_at	2.98582	39822_s_at	4.48644	34162_at	3.58582
34870_at	2.98468	33322_i_at	4.48497	37050_r_at	-3.58501
38754_at	2.98417	36543_at	4.48273	160029_at	3.58413
31854_at	-2.98365	428_s_at	4.48194	38047_at	3.57703
34439_at	-2.98096	39242_at	-4.47755	37688_f_at	3.57537
40866_at	-2.98082	35735_at	4.47672	34665_g_at	3.5744
40082_at	2.97807	39428_at	4.47214	31521_f_at	-3.57404
38894_g_at	2.97753	40427_at	-4.4631	33829_at	3.56761
1074_at	-2.97709	31697_s_at	4.46248	38803_at	3.5645
36683_at	2.97565	37002_at	4.46208	40674_s_at	-3.56444
679_at	2.97541	35311_at	4.45665	37501_at	-3.5609
36928_at	-2.97531	39320_at	4.45498	40122_at	-3.56002
38764_at	2.97423	33390_at	4.45352	37662_at	-3.55938
36636_at	-2.97411	37345_at	4.45324	40587_s_at	-3.55932
34387_at	-2.97359	36364_at	-4.45275	861_g_at	-3.55688
38893_at	2.97242	38006_at	4.45051	40147_at	3.55631
33390_at	2.97212	37078_at	4.44871	38114_at	-3.55469
2088_s_at	-2.97189	38112_g_at	4.44694	34811_at	-3.55379
1980_s_at	-2.96952	41677_at	4.44569	38064_at	3.55287
35334_at	-2.96915	37909_at	4.44563	39745_at	-3.55131
40399_r_at	2.96909	34561_at	4.44273	1915_s_at	3.54951
33630_s_at	-2.96822	40231_at	4.44165	1803_at	-3.54866
40758_at	-2.96755	33143_s_at	4.44089	357_at	-3.54772
33249_at	2.96682	33243_at	4.43762	203_at	3.54454
37078_at	2.96674	37897_s_at	-4.43585	40082_at	3.54236
40147_at	2.96562	40790_at	4.43322	36906_at	3.54216
35130_at	-2.96429	32969_r_at	-4.43221	37710_at	3.54149
32355_at	-2.9617	37042_at	4.43182	1959_at	-3.54101
1317_at	-2.96023	35472_at	4.43176	37215_at	-3.54033
1218_at	-2.95996	853_at	4.42924	39357_at	-3.53808
32060_at	2.95981	1120_at	-4.42897	32227_at	3.53662
277_at	2.9594	40913_at	4.41742	32706_at	-3.53598
34895_at	-2.9592	32323_at	-4.41446	35105_at	3.53576
34715_at	-2.95904	41257_at	4.41396	1795_g_at	3.53573
35822_at	-2.95747	34223_at	4.40783	33163_r_at	-3.53562
40913_at	2.95685	34859_at	-4.40328	32166_at	3.53399
35844_at	2.95595	40782_at	4.40265	34177_at	-3.53389
38837_at	2.95534	39091_at	4.39874	32926_at	3.53272
242_at	2.95476	32629_f_at	4.39872	38235_at	3.53202
37310_at	-2.95334	999_at	4.39561	40479_at	3.53168
34308_at	-2.95243	33382_at	-4.3938	36623_at	3.5315
37004_at	2.94867	224_at	4.39282	36785_at	-3.53037
660_at	-2.94733	33562_g_at	4.3881	837_s_at	-3.52652
37884_f_at	-2.94607	1478_at	4.38634	32120_at	-3.52515
32954_at	-2.94544	38028_at	4.37712	34303_at	3.52405
924_s_at	2.94467	40071_at	4.37708	266_s_at	-3.51631
33192_g_at	2.94448	39294_at	4.37272	36171_at	-3.51333
31528_f_at	-2.94446	33228_g_at	4.37113	32853_at	-3.51059
1478_at	2.94155	41382_at	4.3707	39374_at	-3.50907
38326_at	2.94068	41084_at	-4.36792	38510_at	3.50844
36858_at	-2.93874	1042_at	4.36755	33137_at	3.50691
35631_at	-2.93776	160029_at	4.36351	1826_at	3.50669
843_at	-2.93768	32087_at	-4.36243	41632_at	-3.50587
38610_s_at	-2.93746	40296_at	4.35965	32767_at	-3.50403
37357_at	-2.93727	34352_at	-4.35809	37320_at	-3.50071
32081_at	-2.93602	36525_at	-4.35656	34402_at	-3.50057
37117_at	-2.93544	39232_at	4.35636	1713_s_at	-3.49917
32226_at	2.93467	160022_at	4.356	40480_s_at	3.49829
34820_at	2.93427	35469_at	-4.3546	41437_at	-3.49165
31731_at	-2.93348	31909_at	4.35315	1590_s_at	-3.49079
37018_at	-2.93303	467_at	4.35218	38034_at	3.49074
38655_at	-2.93288	1731_at	4.35025	34239_at	3.48948
1694_s_at	-2.93209	37391_at	4.34853	1380_at	3.4886
32251_at	2.93117	41468_at	4.34836	34407_at	3.48649
40263_at	-2.92956	38037_at	4.34722	41061_at	3.4858
39089_at	-2.9242	35718_at	4.34604	36452_at	3.48483
32824_at	2.9229	36401_at	-4.34313	36014_at	3.48387
40278_at	2.9223	38952_s_at	4.33994	36780_at	3.48244
2049_s_at	2.92155	31869_at	4.33733	32347_at	-3.48201
37174_at	-2.92105	32535_at	4.32	40278_at	3.48029
40064_at	2.91722	35340_at	4.31933	33833_at	3.48028
41834_g_at	-2.917	35287_at	4.3161	1257_s_at	3.47741
36532_at	-2.91675	32634_s_at	-4.31606	32724_at	3.47522
160031_at	-2.91667	37033_s_at	4.3139	39728_at	3.47415
2082_s_at	-2.91592	38722_at	4.31248	1294_at	3.47322
34883_at	2.91577	41549_s_at	4.3117	35428_g_at	3.47073
36214_at	2.91527	41189_at	-4.3093	38073_at	-3.46787
34483_at	2.91257	33441_at	-4.30664	36928_at	-3.46761
38495_s_at	-2.91154	41237_at	4.3059	41362_at	3.46755
1377_at	2.91115	32995_at	-4.29751	39770_at	-3.46653
36423_at	2.91077	35858_at	-4.29729	40453_s_at	3.46261
1178_at	-2.90966	37984_s_at	4.29447	171_at	-3.46253
32768_at	2.90962	38976_at	4.28834	41530_at	3.46103
35224_at	2.90733	38075_at	4.28589	33871_s_at	3.45807
39113_at	-2.90626	37529_at	-4.28271	1643_g_at	-3.45744
735_s_at	2.90613	2086_s_at	4.28039	35712_at	3.45551
1115_at	2.90606	201_s_at	4.27977	40461_at	3.45503
39183_at	-2.90566	34417_at	-4.27874	37039_at	3.45474
37377_i_at	2.90566	34256_at	4.27796	1337_s_at	3.45352
40461_at	2.90484	34348_at	-4.26757	33936_at	3.44881
38213_at	2.90384	35139_at	-4.26737	32621_at	-3.44514
33726_at	-2.9032	31941_s_at	-4.26522	39788_at	-3.445
31523_f_at	-2.90315	38895_i_at	4.26331	31832_at	-3.44119
36707_s_at	2.9028	36637_at	4.263	32805_at	-3.44082
1586_at	-2.90252	35704_at	4.26056	31909_at	3.43779
36643_at	-2.90081	35844_at	4.25763	37293_at	-3.43745
37229_at	-2.89965	32485_at	-4.25648	34763_at	-3.43539
406_at	-2.89959	32131_at	-4.25495	36709_at	3.43508
34649_at	-2.89666	32027_at	-4.25277	35549_at	-3.43451
1277_at	-2.89561	33804_at	-4.25193	37363_at	-3.43331
36457_at	-2.895	37225_at	4.2448	39258_at	-3.43193
40813_at	-2.894	36377_at	4.24235	41137_at	3.43077
32145_at	2.88777	40543_at	-4.24029	34328_s_at	-3.42731
33324_s_at	-2.8875	2002_s_at	4.23778	33809_at	-3.4247
36666_at	-2.8859	37616_at	-4.2357	39345_at	3.42469
35336_at	2.88473	36340_at	-4.23436	33850_at	3.42364
33352_at	-2.88292	35028_at	-4.23252	1598_g_at	3.42156
41163_at	-2.88196	36671_at	-4.22819	34768_at	-3.42012
40853_at	2.8817	39685_at	-4.22815	37105_at	3.41913
37186_s_at	-2.88121	34371_at	4.22656	140_s_at	-3.41633
40132_g_at	-2.87775	38510_at	4.22585	40030_at	-3.41526
35214_at	-2.87613	859_at	4.22208	36023_at	-3.41315
34964_at	-2.87338	39452_s_at	4.21739	32408_s_at	-3.41256
36484_at	-2.87296	39319_at	4.21697	942_at	3.41043
40023_at	2.87257	37137_at	4.21494	41468_at	3.40884
1657_at	2.87202	38727_at	4.21104	37280_at	-3.40666
37446_at	2.87122	33728_at	-4.2024	33642_s_at	-3.40638
39209_r_at	2.8693	40425_at	4.20223	1006_at	-3.40534
33434_at	-2.86849	38694_at	-4.20082	39682_at	3.40512
36258_at	2.86653	40213_at	-4.1985	34401_at	-3.40335
38614_s_at	-2.86582	1005_at	4.19236	41431_at	-3.40131
903_at	2.86477	36235_at	-4.19192	39545_at	3.39971
		37689_s_at	4.19129	32151_at	-3.39871
		880_at	4.18918	33283_at	3.3966
		34892_at	4.18901	37409_at	-3.39556
		41418_at	-4.18793	34033_s_at	3.39525
		37604_at	4.18751	37322_s_at	3.39407
		32454_at	4.1867	35270_at	-3.39378
		41045_at	4.18184	36915_at	3.39061
		39397_at	4.18178	349_g_at	-3.38626
		35816_at	4.17734	679_at	3.38466
		39780_at	-4.17081	35662_at	-3.38314
		33283_at	4.17033	37884_f_at	-3.38245
		35282_r_at	4.16879	36048_at	-3.3812
		38584_at	4.16679	1081_at	-3.38116
		35115_at	-4.16631	39269_at	-3.37932
		33800_at	4.16556	40258_at	-3.37737
		37288_g_at	-4.16435	37391_at	3.37653
		40208_at	-4.16009	36061_at	3.37623
		34283_at	-4.16004	41462_at	3.37281
		32747_at	4.15889	36658_at	3.37181
		35352_at	-4.15888	41778_at	-3.36997
		32865_at	-4.15421	36194_at	3.36979
		36626_at	4.14887	39369_at	3.3669
		512_at	4.14822	33726_at	-3.36522
		1491_at	4.1462	32565_at	3.36456
		41615_at	-4.14551	38202_at	-3.36383
		38065_at	4.13906	38456_s_at	-3.3635
		36661_s_at	4.13826	33415_at	-3.36126
		37215_at	4.13369	1154_at	-3.35841
		40708_at	-4.13177	37637_at	3.35763
		32822_at	-4.13155	40335_at	3.35738
		35389_s_at	4.13141	32768_at	3.35703
		34007_at	-4.12878	35905_s_at	-3.35498
		35128_at	-4.12283	40012_at	-3.35182
		41325_at	-4.12037	39158_at	-3.35145
		40954_at	-4.11694	39091_at	3.35086
		1034_at	4.1161	33125_at	-3.34782
		40420_at	4.11362	40519_at	3.34776
		1093_at	-4.11292	404_at	3.34721
		821_s_at	4.11209	36203_at	-3.34448
		34327_at	-4.1097	34023_at	3.34429
		661_at	4.10947	35869_at	3.34394
		36575_at	4.1071	35783_at	3.34365
		38236_at	-4.10709	34865_at	-3.34293
		402_s_at	4.10502	33387_at	3.34007
		41815_at	4.1015	39071_at	-3.33895
		32860_g_at	4.09868	35926_s_at	3.33791
		35084_at	-4.09779	33245_at	-3.33772
		41020_at	-4.09507	37174_at	-3.33745
		36444_s_at	4.09153	31853_at	-3.33594
		2031_s_at	4.08955	38729_at	-3.33254
		39048_at	4.08826	38230_at	3.33068
		39638_at	-4.08248	33705_at	3.32611
		33169_at	-4.0799	38633_at	-3.32539
		35869_at	4.07253	34791_at	-3.32477
		32148_at	4.0713	40971_at	3.32413
		41868_at	4.07104	34383_at	-3.32402
		37710_at	4.06896	32514_s_at	3.32342
		1121_g_at	-4.06397	38059_g_at	3.32304
		376_at	4.06339	41474_at	-3.32272
		33304_at	4.06212	31870_at	3.32149
		39714_at	4.06175	1083_s_at	3.32075
		36100_at	4.05855	38689_at	-3.32072
		35698_at	4.0577	34850_at	-3.32018
		36790_at	4.05063	39710_at	-3.32012
		1496_at	-4.04873	1696_at	-3.31517
		33790_at	4.04804	1674_at	-3.31319
		32781_f_at	4.04405	33543_s_at	-3.31276
		33409_at	-4.04256	32332_at	-3.30982
		34183_at	4.04137	34879_at	-3.30943
		38369_at	4.04106	36511_at	3.30917
		41061_at	4.04076	34714_at	3.30819
		33118_at	4.04023	33146_at	3.30799
		32624_at	-4.03957	41795_at	-3.30756
		38092_at	4.03873	33944_at	3.30486
		32272_at	4.03846	32529_at	-3.30306
		41770_at	4.03682	1103_at	3.30105
		34198_at	4.03541	34974_at	-3.30097
		39650_s_at	-4.03279	36503_at	3.29846
		39123_s_at	-4.02164	659_g_at	-3.2981
		37567_at	-4.02163	39792_at	-3.29739
		34729_at	-4.02034	40604_at	-3.29494
		34693_at	4.01868	38158_at	-3.29448
		34665_g_at	4.01295	37552_at	-3.29351
		33137_at	4.01079	39654_at	3.29294
		38589_i_at	4.00554	39805_at	-3.29057
		35445_at	-4.00539	41104_at	-3.29014
		35566_f_at	4.0041	35365_at	3.28872
		34719_at	4.00354	1448_at	-3.28654
		39665_at	-4.00326	36736_f_at	-3.28593
		32695_at	-4.0024	40318_at	-3.28324
		32786_at	4.00106	34756_g_at	-3.2828
		38351_at	4.00033	31599_f_at	-3.28139
		35103_i_at	-3.98985	41189_at	-3.2805
		31790_at	3.98528	39428_at	3.27829
		40344_at	-3.98421	35919_at	-3.27732
		35780_at	-3.98146	36556_at	3.27434
		40472_at	-3.98015	40784_at	-3.27269
		41139_at	-3.97984	38474_at	-3.27061
		197_at	-3.97974	39779_at	-3.26976
		40273_at	-3.97667	37027_at	3.26796
		34163_g_at	3.97643	39177_r_at	-3.26791
		36617_at	3.9762	1306_at	-3.26658
		1295_at	3.9747	32046_at	3.26621
		39693_at	3.97429	33924_at	3.26593
		40866_at	-3.9742	38692_at	-3.2659
		32996_g_at	-3.97282	39812_at	-3.26405
		39647_s_at	-3.97253	36066_at	3.26008
		35999_r_at	-3.9687	34183_at	3.2587
		37092_at	-3.96392	32842_at	-3.25845
		40874_at	3.9637	33900_at	3.25812
		35153_at	3.96156	32563_at	-3.2577
		38278_at	3.95955	38123_at	-3.25627
		37539_at	3.958	38882_r_at	-3.25592
		544_at	3.9551	40756_at	-3.25543
		1395_at	3.95477	33517_f_at	-3.25526
		35790_at	3.95427	379_at	-3.2522
		38487_at	3.95316	35016_at	3.25137
		39850_at	-3.95126	32844_at	-3.25127
		38673_s_at	3.95115	36739_at	3.25125
		34921_at	-3.95001	39175_at	-3.24782
		37352_at	3.94716	33346_r_at	-3.24619
		41172_at	-3.94504	36990_at	-3.24236
		35846_at	-3.94309	34458_at	-3.24037
		41156_g_at	3.9427	33761_s_at	-3.23827
		32127_at	-3.94122	38775_at	3.23814
		39401_at	-3.93937	40662_g_at	3.234
		AFFX-HUMISGF3A/M97935_3_at	3.93681	34996_at	3.23354
		37490_at	-3.93581	40034_r_at	3.23206
		37975_at	3.9346	38639_at	3.23071
		37842_at	3.9339	38943_at	-3.22902
		41158_at	-3.93305	696_at	-3.22792
		38652_at	3.93292	1527_s_at	3.22723
		33924_at	3.93279	32848_at	-3.22706
		40517_at	-3.92824	38336_at	3.22605
		37970_at	-3.92759	38805_at	-3.21823
		36561_at	-3.92746	33390_at	3.21807
		38630_at	-3.92613	41188_at	-3.21712
		39058_at	-3.92483	1752_at	-3.21554
		35925_at	-3.9246	41830_at	3.21549
		1820_g_at	-3.92445	32254_at	3.21457
		41288_at	-3.92239	38994_at	3.21389
		39341_at	3.92145	39746_at	-3.21353
		38003_s_at	-3.91765	37882_at	-3.21207
		35366_at	3.91589	38671_at	3.21152
		32318_s_at	3.9135	37759_at	3.21085
		36319_at	3.91215	1450_g_at	-3.20917
		33890_at	-3.90972	31670_s_at	-3.20818
		32224_at	3.90955	1373_at	-3.20742
		39561_at	-3.90912	36130_f_at	3.20731
		35164_at	3.90766	31888_s_at	-3.20703
		41239_r_at	3.90509	37162_at	-3.20702
		32618_at	3.90375	40518_at	3.20639
		39556_at	3.90196	39079_at	-3.20278
		39857_at	3.9006	32835_at	-3.20228
		33538_at	-3.90042	38089_at	-3.20159
		32511_at	-3.89125	39422_at	3.19964
		669_s_at	3.89011	38630_at	-3.19959
		33323_r_at	3.88764	34693_at	-3.19925
		35177_at	-3.8876	41606_at	-3.19891
		384_at	3.88717	34749_at	3.19623
		37408_at	3.88654	32716_at	-3.19555
		41083_at	-3.88448	673_at	-3.19458
		912_s_at	3.88208	1325_at	-3.19453
		36644_at	3.88027	39049_at	3.19377
		40831_at	-3.8789	38893_at	3.19122
		38121_at	3.87803	130_s_at	3.19036
		41772_at	3.87581	36174_at	-3.1896
		40047_at	-3.87529	36099_at	-3.18918
		41198_at	3.8725	33254_at	3.18318
		35964_at	3.87102	957_at	3.18262
		41634_at	3.87065	1980_s_at	-3.18007
		38118_at	3.87045	35800_at	-3.17609
		1165_at	3.8686	38252_s_at	-3.17446
		38113_at	3.86584	37171_at	-3.17412
		41287_s_at	-3.86294	34246_at	3.17292
		36313_at	3.85996	37332_r_at	3.17028
		32060_at	3.85914	32526_at	3.16999
		37641_at	3.8564	39361_f_at	-3.16863
		34843_at	-3.84948	33227_at	3.16474
		36938_at	3.84842	40686_at	-3.16096
		39829_at	3.84816	41338_at	3.16029
		31477_at	-3.84675	34256_at	3.15956
		37718_at	3.84532	33813_at	3.15901
		33321_r_at	3.84447	39781_at	3.15741
		35767_at	-3.8368	37145_at	3.15635
		33162_at	-3.83551	38420_at	-3.15417
		38064_at	3.83464	31480_f_at	-3.15391
		37062_at	-3.8339	33443_at	3.15082
		34713_at	-3.83064	34786_at	-3.1507
		40879_at	3.82953	38151_at	3.14974
		34325_at	-3.82797	776_at	-3.14754
		34463_at	-3.82741	33942_s_at	3.14658
		34924_at	-3.82666	34852_g_at	-3.14635
		35697_at	-3.8256	411_i_at	3.14575
		39615_at	3.82465	36683_at	3.14444
		37841_at	3.82184	33260_at	-3.14401
		35454_at	-3.82152	38011_at	-3.14255
		41771_g_at	3.82048	34717_s_at	-3.14033
		39995_s_at	-3.82014	36979_at	3.13991
		41138_at	3.81963	160032_at	3.13948
		36129_at	-3.81929	1039_s_at	-3.13683
		39962_at	-3.81798	36582_g_at	-3.13445
		33936_at	3.81588	811_at	-3.13103
		35010_at	-3.81185	1891_at	3.13065
		33354_at	3.81	37445_at	-3.13013
		34860_g_at	-3.80814	34829_at	-3.12524
		670_s_at	3.80771	2015_s_at	-3.125
		35969_at	-3.80731	32579_at	-3.12447
		35284_f_at	-3.80648	37907_at	-3.11989
		160033_s_at	-3.80572	37471_at	-3.11838
		40050_at	-3.80508	37458_at	-3.11786
		32544_s_at	3.80423	1480_at	-3.11764
		38565_at	-3.80286	40339_at	-3.1175
		38364_at	3.80271	1072_g_at	3.11542
		532_at	3.80209	39714_at	3.11463
		39077_at	-3.79773	39060_at	-3.11402
		40410_at	-3.79647	277_at	3.11356
		39964_at	3.79639	37125_f_at	3.11239
		33175_at	-3.79531	37757_at	-3.11101
		34268_at	3.79389	38894_g_at	3.10945
		38308_g_at	-3.79243	33334_at	-3.1088
		2085_s_at	3.79091	34940_at	3.1068
		1314_at	-3.79065	36163_at	-3.1062
		38223_at	-3.78963	37454_at	3.10614
		1819_at	-3.78846	41027_at	-3.10538
		32290_at	-3.78679	40740_at	-3.10495
		38551_at	-3.78652	38155_at	-3.1039
		33454_at	3.78408	34575_f_at	-3.10375
		32069_at	3.7833	38811_at	-3.10042
		40549_at	-3.78113	758_at	3.10031
		40480_s_at	3.78066	39691_at	3.1003
		35333_r_at	3.77108	40309_at	-3.098
		37844_at	3.76696	36711_at	3.09703
		41462_at	3.76378	40478_at	3.09663
		40751_at	-3.76183	36347_f_at	-3.09587
		35709_at	-3.76077	35828_at	3.09323
		1563_s_at	3.76007	41747_s_at	3.09306
		37043_at	3.75791	37244_at	-3.09276
		106_at	3.75702	39795_at	-3.09264
		35734_at	3.75413	32250_at	3.09216
		41790_at	-3.75389	34316_at	-3.09016
		202_at	-3.7532	32163_f_at	-3.08964
		40777_at	3.75146	34213_at	3.08755
		34749_at	3.7504	1224_at	-3.08588
		2009_at	-3.74876	33886_at	-3.08565
		39999_at	3.74869	35227_at	-3.08565
		40137_at	3.74866	35506_s_at	-3.0848
		40224_s_at	-3.74697	35009_at	3.08329
		33777_at	3.74381	41043_at	-3.07856
		38651_at	3.73863	33569_at	3.07799
		36164_at	-3.73707	32554_s_at	-3.07567
		40471_at	-3.73499	40246_at	-3.07464
		41523_at	3.73277	37895_at	3.07259
		41013_at	3.72932	36857_at	-3.07217
		391_at	-3.72313	40578_s_at	3.07193
		32287_s_at	3.7228	33368_at	-3.07111
		37534_at	-3.72196	37739_at	-3.06969
		1294_at	3.71548	37484_at	3.06961
		37919_at	3.71433	40567_at	3.06709
		34328_s_at	-3.71165	757_at	-3.06635
		34174_s_at	3.71054	40063_at	3.06345
		40757_at	3.70908	32111_at	-3.06335
		1598_g_at	3.70727	33689_s_at	-3.0628
		41123_s_at	3.70685	38734_at	3.06072
		39351_at	3.70333	34483_at	3.06057
		33630_s_at	-3.70264	584_s_at	-3.06055
		33505_at	3.7019	36625_at	3.06047
		37052_at	-3.70114	32378_at	-3.05977
		33813_at	3.70059	1914_at	-3.05897
		35036_at	3.697	36189_at	-3.05799
		35490_at	-3.6962	34857_at	-3.05792
		38070_at	-3.69417	36128_at	-3.05732
		36904_at	-3.6929	41688_at	3.05703
		34651_at	3.69269	33563_s_at	3.05489
		36196_at	-3.69268	36532_at	-3.05334
		38385_at	3.69101	35228_at	-3.05324
		41215_s_at	3.68889	31483_g_at	-3.05291
		31707_at	-3.68436	36846_s_at	-3.05278
		1630_s_at	3.67953	33811_at	3.05263
		34208_at	-3.67744	41764_at	3.0513
		37253_at	3.67649	1100_at	-3.04937
		37450_r_at	-3.67581	36622_at	3.04884
		41688_at	3.67514	339_at	3.0466
		36092_at	-3.67337	36025_at	3.04586
		36233_at	3.67181	36644_at	3.04508
		1363_at	3.67128	34887_at	3.04461
		41165_g_at	3.67101	37762_at	3.04411
		41379_at	3.67073	41139_at	-3.04362
		38970_s_at	3.66883	39385_at	3.03671
		1605_g_at	-3.6637	31855_at	3.03631
		287_at	3.66277	40697_at	-3.03535
		40971_at	3.66037	40509_at	-3.03445
		33017_at	-3.66	35297_at	-3.03436
		39069_at	3.65996	36078_at	-3.03428
		32774_at	-3.65978	36608_at	-3.03065
		36834_at	3.65403	33707_at	3.03033
		40428_i_at	-3.65325	37749_at	-3.03025
		40742_at	3.65294	2094_s_at	3.02952
		35394_at	-3.65174	33339_g_at	-3.0279
		32633_at	-3.65163	37663_at	-3.02755
		40429_r_at	-3.64874	38981_at	-3.0273
		32046_at	3.64709	40276_at	-3.02701
		36133_at	-3.64568	37569_at	-3.02511
		1718_at	3.64453	32588_s_at	3.02491
		1769_at	-3.64297	38843_at	-3.02336
		33862_at	3.64103	38213_at	3.01445
		39389_at	3.63523	35266_at	-3.01431
		33781_s_at	-3.63333	37209_g_at	-3.01416
		36618_g_at	3.62828	36982_at	-3.01347
		38122_at	-3.62644	40098_at	3.01075
		37154_at	3.62467	36581_at	-3.01066
		41052_s_at	-3.62448	1794_at	3.00946
		1488_at	3.62401	35898_at	3.00932
		39382_at	-3.62233	34330_at	-3.00797
		120_at	3.61586	38138_at	-3.00779
		34663_at	3.61579	41642_at	3.0051
		38395_at	-3.61534	604_at	-3.00428
		575_s_at	-3.61471	40708_at	-3.00287
		36792_at	3.6099	40454_at	-3.00092
		41136_s_at	-3.60736	36396_at	3.00001
		1745_at	-3.60371	37259_at	-2.99941
		37536_at	3.60347	37307_at	2.9993
		33662_at	-3.60166	37603_at	-2.99918
		38277_at	-3.60049	394_at	-2.99901
		36499_at	-3.59997	38837_at	2.99866
		40555_at	3.59539	AFFX-HUMTFRR/M11507_3_at	-2.99859
		40709_at	-3.59464	1313_at	-2.99839
		32892_at	3.59168	40330_at	2.99776
		36753_at	3.58892	38591_at	-2.99756
		35233_r_at	-3.58752	32585_at	2.99626
		988_at	-3.58364	37984_s_at	-2.99565
		37014_at	3.58139	32076_at	2.99347
		37714_at	-3.58098	213_at	2.99316
		35193_at	3.58008	40355_at	-2.99305
		39276_g_at	-3.57907	39593_at	2.9927
		35945_at	-3.5752	456_at	2.99209
		36645_at	3.57448	41714_at	2.99119
		1495_at	3.57136	39382_at	-2.98918
		41195_at	3.57023	35859_f_at	-2.98873
		39049_at	3.56872	34782_at	-2.98763
		41245_at	3.56647	39017_at	-2.9875
		35632_at	3.56563	34088_at	-2.98667
		32363_at	3.56553	38354_at	2.98472
		34547_at	-3.56419	38402_at	-2.98381
		36610_at	-3.56037	989_at	-2.98319
		36894_at	-3.5601	31865_at	-2.98088
		34770_at	3.55877	1235_at	-2.9802
		41168_at	3.5587	35282_r_at	2.97689
		40167_s_at	-3.5568	34912_at	2.97485
		36623_at	3.55402	36981_at	-2.97139
		37670_at	-3.55062	223_at	-2.97113
		35814_at	3.54832	38774_at	2.96941
		37270_at	-3.54809	1737_s_at	2.96934
		36034_at	-3.54776	37319_at	-2.96813
		34822_at	3.54578	35638_at	2.9671
		40960_at	3.5446	34281_at	-2.96624
		32530_at	-3.54043	41762_at	-2.96508
		36508_at	3.53945	195_s_at	2.96457
		32488_at	3.53825	38124_at	-2.9643
		1530_g_at	3.53556	33249_at	2.96168
		40096_at	-3.53517	32869_at	-2.96081
		37884_f_at	-3.53384	37333_at	-2.95901
		360_at	3.53137	32210_at	2.95861
		39248_at	3.53095	37689_s_at	2.95687
		38759_at	3.53079	40979_at	-2.95423
		33877_s_at	3.53032	36274_at	-2.95379
		36089_at	-3.52672	1468_at	-2.95376
		32167_at	-3.52427	34022_at	2.95367
		172_at	3.52411	33236_at	2.9533
		1867_at	3.52408	39205_at	2.94829
		33754_at	3.52345	38349_at	-2.94465
		35081_at	-3.52288	37001_at	2.9434
		41328_s_at	-3.52248	1225_g_at	-2.94106
		31845_at	3.52055	32316_s_at	-2.94079
		32034_at	3.52012	457_s_at	-2.94011
		34359_at	3.51868	1782_s_at	-2.93934
		377_g_at	3.51654	38978_at	-2.93784
		481_at	3.51548	36933_at	-2.93366
		37878_at	-3.51478	41646_at	2.92998
		581_at	3.51454	32363_at	2.92641
		36548_at	-3.51366	32734_at	-2.92621
		36903_at	-3.51363	37345_at	-2.92531
		36685_at	3.51121	318_at	-2.92508
		38577_at	-3.51057	32398_s_at	-2.92486
		39411_at	3.50665	38416_at	-2.92442
		36132_at	-3.5022	39391_at	-2.92375
		37833_at	-3.50127	828_at	2.9235
		37249_at	-3.49952	36734_at	-2.92306
		35800_at	-3.4992	36628_at	-2.91902
		953_g_at	3.49798	41142_at	-2.91648
		34930_at	3.49775	38331_at	-2.91588
		38408_at	-3.49753	38141_at	-2.91376
		40763_at	3.49735	38750_at	-2.91373
		41337_at	-3.49715	151_s_at	-2.91329
		41142_at	-3.49661	38771_at	-2.91227
		432_s_at	3.49563	39142_at	-2.91173
		34673_r_at	-3.49554	39443_s_at	-2.91117
		35530_f_at	3.49487	36505_at	2.90989
		1795_g_at	3.4935	39438_at	2.90955
		38823_s_at	3.48799	1276_g_at	2.90497
		37141_at	-3.48714	32145_at	2.90403
		32313_at	3.48559	37504_at	-2.90168
		34676_at	-3.48408	35769_at	-2.90042
		34990_at	-3.48365	538_at	2.89999
		40505_at	3.47923	174_s_at	2.89955
		31804_f_at	3.47726	32426_f_at	-2.89871
		37272_at	3.47707	211_at	-2.89828
		38596_i_at	3.47644	36319_at	2.89827
		2093_s_at	-3.47472	38566_at	-2.89697
		35811_at	3.47266	34883_at	2.8965
		38937_at	-3.47068	38757_at	-2.89641
		32704_at	3.4694	41522_at	2.89577
		35583_at	3.46561	32082_at	-2.89518
		38693_at	-3.46489	39370_at	2.89512
		36061_at	3.46434	39921_at	-2.89449
		1717_s_at	3.46423	1446_at	-2.89441
		745_at	-3.46175	692_s_at	2.89429
		40122_at	3.45832	34385_at	-2.89267
		1637_at	3.45464	37350_at	-2.89263
		32206_at	-3.45403	37003_at	2.88922
		34150_at	-3.45369	1160_at	-2.88886
		41710_at	3.45355	779_at	-2.88811
		31639_f_at	-3.45237	39055_at	2.88775
		35998_at	-3.44426	1115_at	2.88697
		33150_at	3.44419	1319_at	2.88621
		362_at	3.4431	409_at	-2.88577
		41863_at	-3.44212	1954_at	2.88439
		38548_at	-3.44192	40771_at	2.88275
		189_s_at	3.44056	37124_i_at	2.88151
		39753_at	3.43881	32066_g_at	2.88053
		36585_at	3.43861	39729_at	-2.87998
		40646_at	3.4369	1998_i_at	2.87873
		245_at	3.43591	32311_r_at	-2.87814
		38635_at	-3.43496	41224_at	-2.87559
		33230_at	-3.43083	36680_at	2.87444
		38429_at	3.43008	35999_r_at	2.87393
		38540_at	-3.42765	35280_at	-2.87365
		2010_at	-3.42756	40250_at	-2.8721
		37116_at	-3.42494	34987_s_at	-2.87055
		41747_s_at	3.42259	39858_s_at	2.86951
		37430_at	3.42252	36315_i_at	2.8685
		37704_at	-3.42062	35322_at	-2.86817
		32116_at	3.41947	39082_at	2.868
		1674_at	3.41901	34348_at	-2.86792
		32722_at	-3.41826	36596_r_at	-2.86629
		37724_at	3.41764	37838_at	-2.86309
		37883_i_at	-3.41757	1606_at	-2.86239
		40820_at	-3.41711	39719_at	-2.86177
		31315_at	3.41608	40717_at	-2.86117
		40783_s_at	-3.41086	38824_at	-2.85926
		39712_at	3.40935	36971_at	-2.85881
		1237_at	3.4089	32786_at	2.85851
		38961_at	-3.40673	35025_at	2.85845
		31638_at	-3.40557	34227_i_at	2.85837
		41037_at	3.40127	35353_at	-2.85696
		33900_at	3.40092	40103_at	2.85693
		41704_at	-3.39929	36636_at	-2.85635
		38079_at	3.39911	40866_at	-2.85603
		36553_at	-3.39723	37296_at	-2.85474
		40924_at	-3.3952	37986_at	2.85354
		35331_at	3.39519	594_s_at	-2.85281
		2039_s_at	3.39452	37747_at	2.8519
		36702_at	-3.39274	39362_r_at	-2.85128
		37190_at	-3.39255	1736_at	2.84843
		36078_at	-3.38917	41060_at	-2.84566
		34162_at	3.3886	38057_at	2.84379
		37863_at	3.38848	35576_f_at	-2.84043
		36077_at	-3.38778	33483_at	-2.83721
		36988_at	3.38724	40990_at	-2.83633
		33128_s_at	3.38577	33802_at	2.83619
		39039_s_at	3.38546	36814_at	2.83418
		38398_at	-3.38385	37393_at	-2.83366
		36544_at	-3.38001	41451_s_at	-2.83359
		36779_at	-3.37949	36634_at	2.83213
		32611_at	-3.37891	38422_s_at	-2.83201
		33560_at	-3.37719	120_at	2.83054
		41352_at	-3.37573	40196_at	2.82887
		39019_at	3.37543	353_at	-2.82831
		41385_at	-3.3718	32781_f_at	2.82817
		41746_at	-3.37093	1466_s_at	2.8275
		41280_r_at	-3.36878	33128_s_at	2.82451
		41079_at	-3.36637	40353_at	-2.82292
		40755_at	3.36303	41221_at	-2.82115
		36261_at	-3.36214	34797_at	2.82093
		38685_at	3.36196	36829_at	2.82091
		1561_at	-3.35961	33496_at	2.81869
		41760_at	-3.35943	37523_at	2.81867
		41544_at	3.35582	32675_at	2.81856
		32932_at	-3.35415	37972_at	2.81751
		39973_at	-3.35241	41480_at	-2.81685
		35785_at	3.3508	39731_at	-2.81631
		31508_at	3.34874	33294_at	-2.81606
		32166_at	3.34808	39689_at	2.81575
		36265_at	-3.34708	36186_at	-2.81554
		40155_at	3.34432	32275_at	2.81489
		36669_at	3.34425	41872_at	-2.81069
		39170_at	3.34301	36417_s_at	2.81014
		1798_at	-3.33829	37469_at	-2.80987
		32818_at	3.33587	32208_at	2.80982
		265_s_at	3.33047	41128_at	-2.80903
		37112_at	3.33	1449_at	-2.80871
		38789_at	3.3294	41401_at	-2.80659
		39841_at	3.32868	41485_at	-2.80489
		37457_at	-3.32612	39225_at	-2.80376
		31783_at	3.32375	34140_at	2.80314
		461_at	3.32374	35651_at	-2.80176
		213_at	3.3232	39170_at	2.7998
		40117_at	3.32148	37310_at	-2.79838
		37722_s_at	-3.32054	38241_at	2.79767
		35228_at	-3.31621	472_at	2.79554
		1044_s_at	-3.31618	34377_at	2.79538
		39993_at	3.31511	32317_s_at	2.79537
		1404_r_at	3.30903	41085_at	-2.79096
		36152_at	-3.30862	32704_at	2.78842
		38402_at	3.30862	37717_at	-2.78513
		32824_at	3.30775	39579_at	-2.78502
		32306_g_at	3.30384	39797_at	2.78476
		32501_at	-3.30159	32583_at	2.78468
		AFFX-HSAC07/X00351_3_at	3.29989	41162_at	-2.7833
		39785_at	-3.29975	34845_at	-2.7832
		288_s_at	3.29847	38372_at	-2.78163
		33133_at	3.29809	34344_at	-2.78162
		41706_at	-3.29774	33943_at	2.78135
		41202_s_at	3.29763	36493_at	2.78032
		39733_at	3.29634	36863_at	-2.77831
		36927_at	3.2949	41098_at	2.77754
		31671_at	3.29476	37659_at	-2.77655
		37322_s_at	3.29443	41386_i_at	2.7764
		40779_at	-3.29441	36207_at	2.77634
		39663_at	-3.29426	35195_at	-2.77573
		271_s_at	3.29413	262_at	-2.77569
		41610_at	3.29347	35237_at	2.77557
		35589_at	-3.29328	33140_at	2.77439
		40711_at	-3.28961	609_f_at	2.7711
		40235_at	-3.28949	36932_at	-2.77075
		37449_i_at	-3.28839	39183_at	-2.77072
		39537_at	-3.28798	1921_at	2.77039
		40801_at	3.28779	37078_at	2.76994
		38213_at	3.28634	33666_at	-2.76873
		39065_s_at	-3.28501	39397_at	2.76645
		40552_s_at	-3.28098	41402_at	2.76459
		31834_r_at	-3.27981	33932_at	-2.76333
		32845_at	3.27939	32203_at	-2.76212
		40218_at	3.27881	32745_at	-2.76181
		33113_at	3.27122	34842_at	2.76162
		35105_at	3.27027	37623_at	2.7616
		32297_s_at	3.2695	34683_at	-2.76144
		34140_at	3.26852	36247_f_at	2.76085
		38108_at	-3.26562	32740_at	2.76078
		39610_at	-3.265	37560_at	2.75767
		40738_at	3.26471	31836_at	-2.75724
		1764_s_at	-3.26313	41215_s_at	2.75593
		38992_at	3.26263	36487_at	-2.75577
		41577_at	3.2606	1981_s_at	-2.75551
		33427_s_at	-3.25985	32974_at	-2.7543
		1665_s_at	3.2589	36580_at	-2.75261
		40608_at	-3.25885	34378_at	2.75195
		34777_at	3.25818	40289_at	-2.74919
		1903_at	3.25776	37841_at	2.74774
		36554_at	-3.25736	37918_at	2.74734
		35527_at	-3.25651	39119_s_at	2.74734
		37954_at	3.25629	35246_at	-2.74719
		31830_s_at	3.25458	366_s_at	-2.74563
		36169_at	-3.25335	224_at	2.74371
		38643_at	3.2506	35253_at	2.74344
		39124_r_at	-3.24906	32815_at	-2.74176
		1020_s_at	3.24791	31951_s_at	-2.74176
		36537_at	3.24737	36861_at	-2.74175
		41184_s_at	3.24503	37336_at	-2.74037
		1189_at	-3.24499	37309_at	2.73985
		35241_at	-3.24471	35785_at	2.73969
		430_at	3.24436	33223_at	2.73955
		766_at	3.24306	38415_at	2.73923
		37192_at	-3.24236	34646_at	-2.73869
		39321_at	-3.24156	38998_g_at	-2.73815
		39784_at	3.23932	33399_at	2.73722
		31949_at	3.23814	32683_at	-2.7362
		36124_at	3.23765	38997_at	-2.73524
		32735_at	-3.23509	38815_at	-2.7352
		495_at	3.23435	129_g_at	-2.73469
		555_at	-3.23386	37534_at	-2.73363
		37603_at	3.23308	40785_g_at	-2.7336
		37303_at	3.2303	31863_at	-2.7332
		35079_at	3.22956	907_at	-2.73312
		1450_g_at	3.22948	37032_at	2.7309
		588_at	3.2293	38612_at	2.72894
		33751_at	-3.22896	34034_at	2.72862
		599_at	3.22813	34812_at	2.72689
		34184_at	-3.22539	35936_g_at	-2.72661
		38910_at	-3.22404	35562_at	-2.72588
		37466_at	3.22384	31751_f_at	-2.72456
		41494_at	-3.22271	32559_s_at	-2.7244
		38164_at	3.22259	1357_at	2.72313
		634_at	3.22086
		35459_at	3.21909
		37895_at	3.21755
		37523_at	3.21709
		1125_s_at	-3.21678
		34965_at	3.2148
		32835_at	3.21296
		39421_at	3.20976
		33748_at	3.20963
		39385_at	3.20823
		33582_s_at	3.20759
		36622_at	3.20639
		38120_at	3.20458
		36675_r_at	3.20159
		36020_at	-3.20059
		39698_at	3.20031
		34720_at	3.2002
		37448_s_at	-3.19844
		35579_at	3.19768
		32851_at	3.19736
		41366_at	-3.19674
		37484_at	3.19376
		32840_at	-3.19363
		34819_at	-3.19225
		41338_at	-3.19163
		37003_at	3.18862
		1782_s_at	-3.18588
		32697_at	-3.18418
		37144_at	-3.1825
		1161_at	-3.18203
		34936_at	3.18121
		40098_at	3.17981
		40123_at	-3.17943
		39160_at	-3.1775
		32662_at	-3.17717
		34023_at	3.17647
		34216_at	3.17593
		41336_at	-3.17544
		40928_at	3.17425
		514_at	3.17377
		40384_at	-3.17369
		41807_at	3.17245
		1099_s_at	-3.17209
		160032_at	3.17175
		1175_s_at	-3.171
		32777_at	-3.17021
		31309_r_at	-3.16982
		40180_at	-3.16861
		36455_at	-3.16832
		40074_at	3.16829
		37639_at	-3.16686
		206_at	3.1667
		40438_at	3.16563
		1794_at	3.16296
		38511_at	-3.16149
		32752_at	-3.16121
		33174_s_at	-3.16027
		38319_at	3.15722
		37643_at	3.15608
		33783_at	-3.15603
		41488_at	-3.15517
		37744_r_at	-3.15397
		37277_at	-3.15191
		34175_r_at	-3.15055
		31364_i_at	-3.15008
		1953_at	3.14882
		36026_at	-3.14791
		36915_at	3.1473
		39860_at	-3.14577
		1602_at	3.14298
		36861_at	3.14128
		41837_at	3.13842
		33907_at	-3.13745
		41196_at	-3.13693
		2069_s_at	3.13415
		34885_at	3.13396
		31731_at	-3.1336
		1823_g_at	-3.13329
		41000_at	3.13303
		37849_at	-3.13277
		36948_at	-3.13236
		36441_at	-3.12984
		40284_at	-3.12801
		38747_at	3.12749
		41155_at	3.12704
		38649_at	-3.12688
		35739_at	-3.12657
		37115_at	-3.1253
		33381_at	3.12399
		38700_at	3.12394
		40699_at	3.12347
		1069_at	3.12016
		34414_at	-3.11995
		36069_at	3.11934
		38979_at	-3.11931
		39708_at	3.11646
		222_at	3.11618
		38717_at	3.1159
		37680_at	3.11443
		36657_at	3.11389
		38737_at	3.11299
		36458_at	-3.11198
		589_at	-3.11071
		38057_at	3.11047
		36612_at	-3.11003
		35799_at	-3.10848
		32219_at	-3.10816
		478_g_at	3.1078
		33345_at	-3.10761
		39394_at	-3.10527
		40919_at	-3.10489
		41362_at	3.10451
		39715_at	-3.10419
		40022_at	-3.1039
		40381_at	-3.10371
		33597_at	-3.10272
		36082_at	-3.1017
		32164_at	3.09984
		39236_s_at	-3.09887
		37732_at	3.09678
		37343_at	3.09643
		33905_at	3.09615
		36158_at	-3.09207
		35341_at	3.08787
		34338_at	-3.08783
		39099_at	3.08573
		41686_s_at	-3.0854
		41753_at	3.08411
		38047_at	3.0834
		33855_at	3.07994
		33338_at	3.07668
		40153_at	3.07612
		37470_at	3.07537
		35086_at	-3.07521
		39779_at	-3.07463
		33830_at	3.0745
		32002_at	-3.07164
		39837_s_at	-3.07139
		35054_at	-3.07008
		34318_at	-3.06967
		1916_s_at	3.06829
		39675_at	-3.06399
		40046_r_at	-3.0634
		32169_at	-3.06152
		40105_at	-3.06136
		34334_at	3.05985
		33303_at	3.0586
		33372_at	3.05821
		34757_at	-3.05717
		36275_at	3.05555
		40984_at	-3.0554
		38149_at	3.05536
		1822_at	-3.05448
		40765_at	-3.05158
		39563_at	-3.05156
		36066_at	3.0513
		33254_at	3.05114
		34898_at	3.05048
		40868_at	3.05039
		37331_g_at	-3.04956
		41046_s_at	-3.04837
		40720_at	3.04679
		35781_g_at	-3.04621
		35628_at	-3.04198
		531_at	3.04102
		41642_at	-3.04046
		34939_r_at	-3.04032
		2083_at	-3.04
		721_g_at	-3.03811
		1206_at	-3.03768
		560_s_at	3.03699
		35258_f_at	3.03591
		32085_at	-3.03541
		534_s_at	3.03512
		35199_at	-3.03418
		37184_at	-3.03397
		36725_at	-3.03276
		40855_at	3.03261
		37426_at	-3.03248
		38512_r_at	-3.03199
		39271_at	-3.03128
		37911_at	3.03073
		36959_at	3.03053
		1420_s_at	-3.02877
		36014_at	3.02816
		32487_s_at	3.02812
		644_at	-3.02685
		39174_at	3.02607
		41423_at	-3.02555
		40468_at	3.02545
		35436_at	-3.02534
		36929_at	3.02037
		41318_g_at	-3.01591
		33084_at	-3.01533
		33046_f_at	-3.01156
		34033_s_at	3.00999
		36676_at	3.00872
		37599_at	3.00782
		38745_at	3.00733
		32266_at	-3.0054
		32971_at	3.00205
		34877_at	3.00191
		1466_s_at	3.00159
		39070_at	3.00123
		39787_at	-2.99899
		41853_at	-2.99886
		36424_at	-2.99753
		38500_at	-2.99706
		40762_g_at	2.99645
		35071_s_at	-2.99486
		36506_at	-2.99308
		38669_at	2.99299
		40647_at	-2.98905
		36253_at	-2.98904
		32362_r_at	-2.98885
		33852_at	-2.98801
		39589_at	-2.98738
		35857_at	-2.98595
		40045_g_at	-2.98572
		36452_at	2.98446
		182_at	2.9829
		41001_at	-2.98249
		40520_g_at	2.98224
		39218_at	-2.98219
		1451_s_at	2.97974
		40367_at	2.97972
		1061_at	2.97941
		585_at	-2.97935
		36214_at	2.97801
		38080_at	-2.97469
		369_s_at	-2.97299
		37351_at	2.97211
		38605_at	-2.97123
		36532_at	-2.97026
		32176_at	-2.96695
		32984_s_at	-2.96634
		36073_at	2.96519
		41839_at	2.96486
		37738_g_at	-2.96329
		39521_at	2.96179
		36250_at	-2.9604
		1788_s_at	-2.96002
		34670_at	2.95937
		39989_at	-2.95539
		35711_at	-2.95398
		41275_at	-2.95358
		32405_at	-2.95227
		33864_at	-2.95146
		1106_s_at	2.95082
		34267_r_at	2.95001
[truncated: 436 more rows]

## Sheet: Colorectal Probes
Colorectal Data Set
Differentially Expressed Probes
Healthy-Tumor	t-statistic
M97496	13.327
J02854	10.831
M26697	-9.858
M63603	9.04
M36634	9.121
Z49269	8.977
Z49269	8.997
M76378	8.764
M22382	-9.174
M76378	8.657
D63874	-8.786
U37019	9.09
T86473	-8.326
J03037	9.206
H09351	-8.378
R71676	-8.259
X54942	-8.09
T51961	-8.064
R08183	-8.716
Z50753	8.344
T51571	-8.574
M63391	8.202
X16396	-7.657
R75843	-7.902
Z49269	7.684
L29254	-7.77
X54942	-7.553
X12671	-7.526
T78104	7.588
L11708	7.611
J03037	8.132
H43887	8.242
U17899	-7.265
R93176	8.81
L11708	7.474
U09564	-7.065
R48602	7.542
L28010	-7.079
H89939	-7.242
H06524	7.627
X54489	-7.019
R16156	-7.032
R36977	-7.834
X05231	-8.201
M76378	6.813
X64559	8.368
R87126	6.976
H29320	-6.763
H54752	-7.345
D31885	-6.734
M77836	-8.064
R61502	-7.588
T51023	-6.82
U34994	-6.966
H24030	-6.613
X73502	7.584
D00137	7.296
H65842	-6.705
T96548	8.115
X07767	6.563
D15049	6.486
R11676	-6.502
M36821	-6.598
U14631	6.793
J03037	7.414
T60155	6.495
U17077	7.271
R27342	-6.372
X86693	6.339
Z23064	-6.324
T49732	-6.289
T67077	7.658
M95787	6.558
T67986	6.315
H40095	-6.23
T40454	-6.424
R44301	6.524
X12466	-6.442
R46753	6.172
X70326	-6.554
R12588	-6.117
U09587	-6.089
X12369	6.066
T71025	6.512
T48804	-6.049
T52362	-6.767
T90280	-5.999
Z31695	6.107
X14958	-6.165
H68239	6.458
T55731	6.015
H89087	-6.004
M12272	6.638
T68848	-5.95
U26312	-6.131
T86749	-5.96
D42047	5.995
T94993	5.99
R84411	-5.898
T87871	-6.206
H23544	-6.002
M14745	5.916
X12496	6.267
R78934	5.864
U33286	-6.013
T98555	-5.825
M83751	-5.822
Z46629	-5.935
J05032	-5.881
M96233	5.821
M14603	5.819
R50129	-5.879
T92451	5.86
M18079	5.799
U08854	5.758
H65066	-5.662
M83088	5.767
X54941	-5.621
M37583	-5.646
D29808	5.658
H49870	5.603
R87490	-5.599
M16801	6.093
H20426	-6.039
M36981	-5.766
L18960	-5.574
R64115	-5.604
U27460	5.721
R50864	-5.506
U29092	-5.512
X72755	-5.759
R87762	5.573
T57468	-5.473
R42501	-5.455
L41559	-5.737
M94556	-5.451
M84526	5.702
X57766	-5.795
D13627	-5.391
L02785	6.066
U01038	-5.408
T54364	-5.387
X52679	5.927
R60877	5.417
H02613	5.345
R77794	5.417
T70062	-5.333
H54425	5.721
H55758	-5.339
X63629	-5.34
T69748	-5.331
U02493	-5.333
L08069	-5.28
H20709	5.273
L22524	-5.587
J00140	14.636
H64505	5.537
M93651	-5.246
D13315	-5.315
R88575	-5.657
D13641	-5.357
M87770	5.287
R39540	5.254
J03464	-5.243
X56597	-5.459
U04953	-5.173
R46716	-5.229
H64489	5.667
T96338	5.451
X16901	-5.157
T71001	-5.162
M18533	5.186
M88279	-5.206
M77349	-5.292
X16356	5.115
T52185	-5.202
H19467	5.191
M80815	5.113
T64297	5.791
T84049	-5.215
U31278	-5.24
M84490	5.458
T95018	-5.043
L03840	-5.663
T57619	-5.03
U25138	5.311
M84526	5.94
R77255	5.354
R33367	-5.16
M22995	5.126
T59162	5.116
M94363	-5.467
R48303	4.969
H15528	-5.043
X54162	5.288
X59841	5.387
U19969	5.125
T64148	-4.939
R41827	-5.124
M84739	-5.028
T61609	-4.918
T51529	-4.933
D21262	-5.324
T59939	4.915
H40677	-5.036
T76971	5.628
X87159	5.016
R59199	4.892
M26252	-5.414
R59552	4.978
H88327	4.823
T69446	-4.836
Z24725	5.153
H20822	-4.924
X15183	-4.945
J04765	-5.144
L23808	-5.126
H68165	-4.802
X66079	4.915
R56401	-4.736
L05144	4.858
H72234	-4.76
T91563	-4.994
R43913	-4.759
H24076	5.4
Z28409	-4.735
H24033	-4.855
Z24727	4.697
X93349	6.31
H08393	-4.991
H30564	-4.752
M60484	4.698
U05040	-4.69
T47144	-4.684
H65116	-4.859
T62563	4.743
T53389	5.156
H11084	-4.663
T41265	4.757
D14665	-4.694
M36661	-5.751
V00530	-4.693
M69175	-4.775
T51261	-4.786
R42127	-4.622
D00596	-4.655
M24486	-4.626
M26383	-4.601
J04088	-4.691
R60357	-4.604
R38513	4.548
H88665	4.976
M64110	4.592
T57686	-4.555
X67334	-4.953
R71505	-4.636
M64673	-4.577
D11428	4.526
D21261	-4.48
H48122	-5.316
J04177	-4.544
X15882	4.466
D00015	4.603
X52001	4.685
U04313	-4.789
L20298	-4.741
T72879	-4.441
M57246	-4.767
M16451	4.619
D31716	4.486
H40560	-4.519
M34458	-4.517
M87770	4.683
D13315	-4.404
M30448	-4.651
H80342	4.426
T51913	5.524
T46933	4.593
H13133	-4.428
T70058	-4.562
H27202	-4.375
M94630	-4.37
H72965	-4.467
D14657	-4.653
H20529	-4.485
Z25521	-4.439
H39819	4.4
X74295	4.511
T46924	4.802
X03348	4.501
L13463	4.358
L13385	4.366
T68542	4.713
M26683	4.363
R56399	-4.355
T53868	4.541
H29485	-4.376
H01420	4.996
H14506	4.706
R21737	-4.422
T51539	4.554
R21547	-4.3
M67466	4.436
M64716	-4.273
U10324	-4.259
T55552	-4.354
X06323	-4.567
T55741	6.598
R62549	-4.309
T70920	-4.234
M37197	-4.258
T57633	-4.265
R99208	4.832
X64330	-4.336
D16294	4.309
M31994	4.513
T52343	-4.212
T71764	4.295
M20560	-4.232
D13645	-4.203
M94132	4.462
H14372	4.225
X68277	4.244
R39575	4.213
D29958	-4.221
T40464	4.327
T49484	4.452
R53942	4.279
M88108	-4.181
L09604	-4.177
R10066	-4.235
X80910	4.133
H10671	-4.198
T55248	-4.122
M58050	-4.138
R38279	4.196
D26361	-4.197
T96873	-4.099
U11050	-4.29
T60778	4.323
R37480	-4.166
T95048	-4.218
H45474	4.245
X80507	-4.068
U30825	-4.14
U05259	4.071
H52207	4.367
X61587	4.061
H55916	-4.079
M69135	4.046
H29054	4.594
X74104	-4.046
R54837	-4.04
U18920	4.058
U07695	-4.032
M17398	4.075
U13616	4.049
Z29677	-4.023
T56690	-4.122
T67689	-4.328
J05272	-4.031
T48014	4.266
U30872	-4.088
T52015	-4.002
D25538	-4.063
M91670	-3.993
M33491	4.124
R64125	4.106
D90226	4.299
T94834	-4.061
R37428	-3.984
T52642	-3.978
T72938	-3.984
J00123	4.741
M82962	4.149
T70920	-4.022
U25771	3.934
T54276	-3.965
X13482	-3.95
U28249	4.1
R55490	3.992
H57136	4.296
H78386	3.916
H87456	-4.273
T63370	-3.931
M22490	-3.923
U12255	3.999
R69448	4.07
H90495	-3.979
T40845	-3.969
R45364	-3.909
T53808	3.88
R49416	-3.892
M60346	-4.162
M61832	-3.961
T65790	-3.884
H41129	3.88
X51346	3.862
X91141	3.962
M29447	3.872
T79152	-3.842
D31884	3.849
D25218	-3.986
H41017	3.965
X85785	3.927
Y00815	3.893
L06419	-3.986
T91855	-3.863
U18291	-4.034
X77777	4.097
M29551	3.882
X81372	-3.797
D14812	-3.8
T65758	-3.802
H88938	3.9
T51858	-3.827
L07648	3.97
L25616	3.803
L07033	3.916
U12255	3.919
D00761	-3.774
U39817	-3.786
D12686	-3.772
L01131	4.056
H87135	-3.785
Y00971	-3.857
U01877	3.757
D13634	-3.758
H05899	-3.918
D38553	-3.833
R72827	3.802
X74330	-3.834
M96322	3.797
T56604	-3.746
R28373	3.969
T83368	-3.774
D26070	3.905
R64115	-3.853
X63692	-3.735
X51405	3.835
X78873	-3.837
M69054	3.772
T65740	-3.778
H59259	-3.769
H73160	-3.842
L19437	-3.721
L37936	-3.709
R02151	-3.718
D10523	3.721
M31115	3.94
M62994	3.733
Y00285	-3.824
H57957	-3.782
U35143	-3.714
H64427	-3.736
R33881	3.712
T64470	3.846
T61338	-3.713
R42244	-3.719
T50797	-3.683
H67893	3.671
M94203	3.691
D14662	3.777
R44884	-3.667
R01216	4.116
Z17227	3.713
R97912	-3.678
U14528	3.68
M93425	-3.666
T97152	-3.896
X55715	-3.688
X72018	-3.639
U04810	-3.7
R60782	4.166
M32313	-3.677
D43950	-3.661
M27492	3.643
M13928	-4.542
M94083	-3.631
H88978	-3.638
H74178	3.629
H79819	-3.651
X81422	3.657
X59372	-4.993
T61597	3.646
T49423	-3.615
H30387	-3.71
X77548	3.637
M91463	3.607
X78627	-3.617
R38513	3.699
R50158	-3.597
T97279	-3.621
X65488	-3.605
U31525	3.592
X76057	3.861
X75962	-3.7
R67358	3.666
T57483	-3.624
M28882	3.588
X80200	-3.647
M21054	3.595
R01206	3.576
H40269	-3.568
X59543	-3.559
T47377	-3.573
T90350	-3.555
X73358	3.551
H82746	-3.549
H83392	3.6
U22897	3.538
J03040	-3.537
T50501	-3.802
D78134	3.57
T53412	-3.529
T70251	-5.29
R88740	3.525
R60883	3.525
M32886	3.528
X17644	-3.518
H25136	-3.51
M68520	-3.505
M14630	-3.503
X15880	3.53
R37660	-3.786
U21090	-3.503
H50438	-3.643
X74987	-3.593
R06414	3.501
U20998	-3.491
X16354	3.476
R98683	-3.484
X63468	-3.739
T64467	3.494
X64364	3.476
X05196	3.505
L12760	3.477
M91670	-3.57
U14518	-3.963
R39112	-3.551
D13633	-3.571
X68314	-3.459
R00453	-3.669
U07695	-3.648
H80114	-3.45
R67999	-3.454
T94350	3.52
X62153	-3.468
D11428	3.486
X87212	-3.436
M74096	3.554
M34181	3.496
X52142	-3.462
U28963	3.43
R54941	-3.447
T63591	-3.424
H81413	-3.484
R71875	3.569
L38951	-3.469
J04040	3.56
R61831	-3.475
H87366	3.42
M83664	4.475
J04621	3.559
X63597	3.479
T56934	-3.425
T41204	-3.472
R96357	-3.409
D45887	3.444
X77588	-3.431
R05922	-4.005
J03569	-3.401
M54927	4.506
U19878	-3.721
J02888	-3.475
R40403	-6.898
T60429	-3.421
T61949	-3.661
Z11887	-4.917
H69869	-3.402
U07695	-3.407
R01216	3.94
M96956	-3.411
T59878	-3.371
Z48481	-3.554
R88520	3.457
R95963	3.365
H92195	-3.357
R43945	3.51
X70944	-3.355
U28686	-3.393
L07597	3.364
M30269	3.342
H78816	-3.395
U11552	3.356
X57206	3.352
R01182	-3.333
J04621	3.399
T89115	-3.413
H23975	3.335
H64423	-3.324
L19871	3.385
X57435	-3.334
U10117	-3.325
M74558	-3.4
T62856	-3.327
T51534	3.357
M92843	3.336
T67422	-3.314
R52081	-3.337
H87473	-3.326
D00762	-3.302
M27396	-3.314
J03930	3.325
H24250	-3.327
T74274	-3.546
H65182	-3.335
H06706	3.324
D38551	-3.281
R41325	-3.424
M29550	-3.305
R06239	-3.38
X77588	-3.274
H27921	3.267
J05448	-3.705
M22632	-3.272
X06985	3.271
L25941	-3.278
X54871	3.301
D59253	-3.284
R37660	-3.253
T99498	-3.296
gapdh-M	-3.279
H43887	3.363
X05232	-3.332
R55310	3.254
R80179	3.238
M21097	3.296
T70920	-3.241
M86737	-3.235
R32511	-4.286
H16991	-3.268
R60749	-3.282
U37359	-3.279
T52342	-3.24
M33308	3.243
R53936	-3.227
T57002	3.25
M60527	-3.277
D13626	3.44
R99935	3.22
R63978	3.408
J04027	3.217
R61874	3.235
R98339	3.333
Y00345	-3.203
R40676	-3.225
R34698	-3.232
H04802	-3.206
D55673	-3.227
R01182	-3.204
R48492	-3.196
H05264	-3.303
M27281	-3.23
R93337	3.189
R73844	-3.232
T50211	3.205
D14663	-3.182
T60437	-3.177
J03464	-3.234
H77597	3.678
D17716	3.308
X02152	-3.174
L05779	3.237
R96573	3.178
M63138	3.192
T58861	-3.161
M79462	-6.225
X55187	3.177
H45526	3.169
b-actin-M	3.154
T90632	3.494
X53416	3.464
H02031	3.161
X55187	3.143
U32519	-3.164
M26039	-3.552
H83392	3.175
T84049	-3.14
H83392	3.146
R60967	-3.222
D43948	-3.135
T72889	-3.165
U07681	3.204
U22055	-3.599
X89066	3.162
R50534	-3.271
U34038	3.155
R76263	3.161
U12767	3.239
M59040	-3.148
H28070	3.146
M28882	3.33
H67367	-3.341
H23975	3.134
D21090	-3.159
R80402	3.177
U30827	3.116
T98835	3.108
H17491	-3.103
X55362	-3.112
T94764	-3.142
T51560	-3.112
X66975	-3.12
R60583	3.284
Z24725	3.169
H86039	3.128
D10923	-3.083
R98842	-3.079
D43772	-3.118
U26401	-3.082
M94345	-3.112
R50976	-3.125
J04026	-3.128
T73092	-3.1
R44692	-3.252
M83186	3.209
M67454	3.197
R21226	-3.327
T70564	-3.123
H74007	3.227
D90145	-5.588
M13665	-3.056
M23115	3.054
U18247	-3.248
U29175	-3.098
L31409	3.083
T69425	3.048
H87157	-3.059
H45526	3.045
M57609	3.147
H09719	-3.046
X16135	-3.045
L49169	3.044
R46753	3.105
M92843	3.049
L34155	3.04
J04813	3.061
X63469	-3.079
H11320	-3.054
X92814	-3.319
H87184	3.264
R42837	-3.046
D14658	-3.039
R78478	-3.583
L02870	-3.231
U20982	3.036
M21339	-3.047
M95936	3.607
T61071	3.03
X82103	-3.017
R37464	-3.018
M63928	3.091
R61359	3.022
R54097	-3.012
T72503	-3.015
M29065	-3.009
T58756	3.01
L16782	-3.052
M19159	3.033
H06405	-3.055
T51206	-3.021
U10117	-3.018
M55618	3.095
R01182	-3.003
U14550	3.132
D26600	-2.987
M16474	4.167
H15552	6.365
U14394	2.999
M28882	3.176
R59560	-3.064
R21543	-3.041
R33007	-3.006
M87290	3.051
M15841	-2.98
D12765	-3.614
M97639	3
M74509	2.995
X53416	3.089
D25215	-3.26
R33007	-3.029
M63509	2.963
T50511	-3.03
D17400	-2.981
M60706	-2.964
R23249	3.004
X53586	-2.962
X61587	2.954
X58401	-3.032
U14394	2.953
R01221	2.959
R54471	3.06
L20859	2.967
M83653	-2.961
M58286	2.997
