# Supplementary material for: Evidence for systems-level molecular mechanisms of tumorigenesis
Source: BMC Genomics. 2007 Jun 20;8:185. doi: 10.1186/1471-2164-8-185 (PMC1929080; doi:10.1186/1471-2164-8-185)
Supplement: Additional File 4 — File 4 (Table S2). Statistical analysis results for centrality, constraint, and cluster coefficient using the interactome data set described by Gandhi et al. [12]. [file 1471-2164-8-185-S4.xls]

## Sheet: Statistical results
MW test P values	PROSTATE						LUNG									COLORECTAL
	Data Set 1			Data Set 2			Adenoid			Carcinoid			Squamous
	Down-regulated	Up-regulated	All	Down-regulated	Up-regulated	All	Down-regulated	Up-regulated	All	Down-regulated	Up-regulated	All	Down-regulated	Up-regulated	All	Down-regulated	Up-regulated	All
Degree	1.27524e-09	0.0006667	6.96979e-11	2.14644e-11	0.450603	4.65308e-08	4.49156e-10	0.000118779	5.91371e-13	1.17723e-22	0.846091	6.7932e-14	2.73148e-11	2.78194e-13	9.20607e-22	0.000247067	1.45906e-13	1.21053e-15
Betweenness	8.45593e-08	0.000724591	2.10967e-09	3.86088e-09	0.477451	1.33528e-06	1.16168e-08	2.24541e-05	3.55e-12	7.38e-20	0.190295	1.99717e-14	4.86321e-09	3.16619e-11	1.03884e-17	4.24973e-05	3.45797e-11	2.0636e-14
Closeness	6.13043e-06	1.41e-09	1.28565e-12	2.27648e-09	0.0416992	1.03302e-08	4.36989e-07	6.88453e-05	3.36e-10	0.688302	0.99451	3.03518e-09	4.30502e-06	2.55382e-14	2.88992e-17	1.06433e-05	5.36198e-15	1.64506e-18
Constraint	2.89325e-09	2.81052	4.97251e-11	2.46023e-11	0.28239	1.61982e-08	8.96532e-11	0.000105584	1.12799e-13	0	0.574095	3.33067e-15	6.47e-12	6.48814e-13	0	0.000102451	3.95239e-14	2.22045e-16
Clustering coefficient	0.108376	0.712666	0.162131	0.256556	0.0786746	0.851849	0.484282	0.784292	0.654734	0.688302	0.0317654	0.124	0.219357	0.234521	0.977618	0.832428	0.849993	0.785224
Empirical P values		PROSTATE						LUNG									COLORECTAL
		Data Set 1			Data Set 2			Adenoid			Carcinoid			Squamous
		Down-regulated	Up-regulated	All	Down-regulated	Up-regulated	All	Down-regulated	Up-regulated	All	Down-regulated	Up-regulated	All	Down-regulated	Up-regulated	All	Down-regulated	Up-regulated	All
Degree	Empirical P values	<0.001	0.01	0.002	<0.001	0.489	<0.001	<0.001	0.037	0.002	<0.001	0.359	<0.001	0.001	<0.001	<0.001	0.004	<0.001	<0.001
	Mean	8.61384	7.75552	8.23303	9.49477	6.4914	8.24873	8.33155	8.32773	8.32881	10.0636	6.22973	8.54064	8.57642	9.28952	8.95727	9.91696	10.5915	10.1611
	2*SEM	1.07615	1.00734	0.747204	1.33538	1.05999	0.901182	1.19694	1.57891	0.967256	1.22155	0.846277	0.815814	1.23384	1.21032	0.864913	2.96065	1.40395	1.39518
Betweenness	Empirical P values	<0.001	0.025	0.008	<0.001	0.36	0.001	0.046	0.096	0.024	<0.001	0.467	0.001	0.031	0.003	<0.001	0.051	<0.001	<0.001
	Mean	0.065566	0.0582902	0.062338	0.0770052	0.0468133	0.0644791	0.0592193	0.0603424	0.0600256	0.0782532	0.0431274	0.0642998	0.0605677	0.0703448	0.0657894	0.0698789	0.102726	0.0817704
	2*SEM	0.0170302	0.0147521	0.0115131	0.0213245	0.0189763	0.0147773	0.0160146	0.0195774	0.0127472	0.016371	0.0118096	0.0109642	0.0153986	0.0187513	0.0123173	0.0495847	0.0165283	0.0208385
Closeness	Empirical P values	<0.001	<0.001	<0.001	<0.001	0.06	<0.001	<0.001	0.004	<0.001	<0.001	0.281	<0.001	<0.001	<0.001	<0.001	<0.001	<0.001	<0.001
	Mean	22.7293	22.7471	22.7372	23.2946	22.292	22.8787	23.1856	22.9015	22.9816	23.1713	22.0186	22.7134	23.1021	23.0045	23.0499	23.6142	23.8157	23.6872
	2*SEM	0.368022	0.457255	0.288125	0.375717	0.547751	0.317583	0.479129	0.750365	0.403705	0.373001	0.457726	0.290727	0.412616	0.511482	0.333889	0.626104	0.668522	0.48263
Constraint	Empirical P values	<0.001	0.003	<0.001	<0.001	0.177	<0.001	<0.001	<0.001	<0.001	<0.001	0.308	<0.001	<0.001	<0.001	<0.001	<0.001	<0.001	<0.001
	Mean	0.400787	0.431954	0.414615	0.37939	0.45798	0.411996	0.391642	0.37891	0.382501	0.356399	0.467346	0.400472	0.368734	0.37419	0.371648	0.330702	0.390238	0.352256
	2*SEM	0.023927	0.0285481	0.0183861	0.0275648	0.035272	0.0219067	0.0311369	0.0515279	0.0266466	0.023396	0.0313186	0.0190372	0.030951	0.0296024	0.0213888	0.0565555	0.0374354	0.0315356
Clustering coefficient	Empirical P values	0.275	0.021	0.203	0.327	0.059	0.081	<0.001	0.104	<0.001	<0.001	0.005	<0.001	0.002	0.1	0.002	0.044	0.013	0.003
	Mean	0.170226	0.142806	0.158538	0.158913	0.141894	0.152295	0.12489	0.135946	0.127962	0.13245	0.130664	0.131797	0.127934	0.147866	0.138509	0.122897	0.128408	0.126536
	2*SEM	0.0205281	0.0194941	0.0144309	0.0226411	0.0275475	0.0174978	0.0199834	0.0346386	0.0173339	0.0166858	0.0224851	0.0133961	0.0218688	0.0216408	0.0154086	0.0349067	0.0250984	0.0203521
SEM: standard error of the mean
Interactome network measures
	Degree	Betweennes	Closeness	Constraint	Cluster coefficient (n = 5361)	n
Sum	48218	323.257	161552	3513.66	881.063	7388
Mean	6.52653	0.0437543	21.8668	0.475591	0.164347
SEM	11.879	0.173743	5.61021	0.356731	0.256895
