# Supplementary material for: Evidence for systems-level molecular mechanisms of tumorigenesis
Source: BMC Genomics. 2007 Jun 20;8:185. doi: 10.1186/1471-2164-8-185 (PMC1929080; doi:10.1186/1471-2164-8-185)
Supplement: Additional File 6 — File 6 (Table S3). Statistical analysis results for centrality, constraint, and cluster coefficient using three interactome data sets: i/ in vivo experimental interactions only; ii/ interactions with two or more in vivo or in vitro experimental evidences as compiled by Gandhi et al. [12]; and iii/ computationally-generated interactions using a homology-based method [22]. [file 1471-2164-8-185-S6.xls]

## Sheet: Interactome sets
Data set 1
In vivo experimental interactions (Gandhi et al., 2006)
			PROSTATE						LUNG									COLORECTAL
			Data Set 1			Data Set 2			Adenoid			Carcinoid			Squamous
		Network (n)	Up-regulated	Down-regulated	All	Up-regulated	Down-regulated	All	Up-regulated	Down-regulated	All	Up-regulated	Down-regulated	All	Up-regulated	Down-regulated	All	Up-regulated	Down-regulated	All
		6022	534	678	1212	326	492	818	160	408	568	430	675	1005	461	391	852	258	133	391
Degree	Mean	5.139	6.11985	6.58348	6.35396	5.12577	7.0996	6.31296	6.15	6.39461	6.3257	4.76512	7.76296	6.59638	6.73753	6.46292	6.6115	6.9845	8.28571	7.42711
	2*SEM	0.2561	0.921086	0.90825	0.650109	0.86542	1.08809	0.742474	1.30808	1.07787	0.856908	0.69686	1.11395	0.773344	0.983359	1.08123	0.727173	1.07117	2.52872	1.1131
	Empirical P values		0.017	0.002	<0.001	0.465	<0.001	<0.001	0.105	0.007	0.004	0.235	<0.001	<0.001	0.001	0.006	<0.001	0.003	0.002	<0.001
	MW test P values		0.0003409	1.18605e-07	1.2752e-09	0.290383	1.28e-08	7.55197e-07	0.0009625	1.4664e-06	1.02757e-08	0.611169	3.66243e-16	9.46269e-11	6.9906e-09	2.56187e-06	5.66292e-13	1.3819e-09	5.88083e-05	7.99957e-13
Betweenness	Mean	0.05438	0.0741985	0.079209	0.077001	0.0550491	0.084932	0.0730232	0.0685937	0.0719804	0.0710264	0.0518046	0.0970015	0.0794136	0.0791931	0.0727135	0.0762195	0.0744418	0.123797	0.0913202
	2*SEM	0.0055	0.0213268	0.211304	0.150948	0.0209069	0.0221452	0.0157357	0.0281637	0.0194734	0.0160686	0.0140416	0.0228686	0.0157847	0.0221601	0.0201139	0.0151249	0.0193962	0.0663014	0.0598627
	Empirical P values		0.019	0.004	<0.001	0.412	0.005	0.005	0.193	0.052	0.042	0.425	<0.001	0.002	0.01	0.052	0.006	0.081	0.002	0.001
	MW test P values		0.0005304	0.0801747	1.56187e-09	0.203637	6.4194e-08	1.16919e-06	0.00096666	2.85587e-07	2.14844e-09	0.123872	1.16341e-16	6.6632e-13	8.88163e-07	1.71964e-06	3.40155e-11	2.96639e-07	3.9393e-05	1.04022e-10
Closeness	Mean	19.8012	21.2746	20.4777	20.8288	20.5725	20.9657	20.809	21.3739	20.595	20.8144	19.8385	21.0205	20.5605	21.3065	20.7621	21.0567	21.7789	21.7736	21.7771
	2*SEM	0.16035	0.482486	0.448898	0.329664	0.657064	0.475265	0.387652	0.773947	0.578209	0.469643	0.575532	0.445238	0.371053	0.484887	0.544978	0.362733	0.683546	0.791767	0.524726
	Empirical P values		<0.001	0.002	<0.001	0.015	<0.001	<0.001	<0.001	0.008	<0.001	0.32	<0.001	<0.001	<0.001	<0.001	<0.001	<0.001	<0.001	<0.001
	MW test P values		4.20874e-12	0.0069462	2.57509e-10	0.00432909	0.0002826	7.35779e-06	0.00065624	0.00370191	2.89674e-05	0.677754	4.56541e-09	2.73081e-05	1.02715e-09	0.0062436	7.71675e-10	4.31262e-11	0.000460243	2.89384e-13
Constraint	Mean	0.531981	0.473805	0.462451	0.46745	0.506524	0.444333	0.469119	0.447325	0.448497	0.448167	0.52146	0.423791	0.461798	0.445427	0.452962	0.448885	0.403601	0.41709	0.408189
	2*SEM	0.0928	0.030656	0.0266517	0.0201118	0.0396034	0.031385	0.0246829	0.0569472	0.0350925	0.029852	0.0342026	0.0268209	0.022327	0.0325015	0.0358727	0.0240763	0.042549	0.0607929	0.0348298
	Empirical P values		0.002	<0.001	<0.001	0.11	<0.001	<0.001	<0.001	0.002	<0.001	0.265	<0.001	<0.001	<0.001	<0.001	<0.001	<0.001	<0.001	<0.001
	MW test P values		0.000235	9.56345e-07	5.0069e-09	0.184261	2.9375e-08	5.64266e-07	0.00076007	6.10221e-07	3.5412e-09	0.645541	8.88178e-16	2.00106e-10	1.22976e-07	3.29669e-06	9.31766e-12	2.03724e-09	6.98663e-05	1.36335e-12
Clustering coefficient	Mean	0.09732	0.0925168	0.106195	0.100168	0.0680215	0.098511	0.0863594	0.0561062	0.0766274	0.0708468	0.0816976	0.0833511	0.082707	0.0960998	0.0789769	0.088241	0.100341	0.0655338	0.0885013
	2*SEM	0.00567	0.0167754	0.0172548	0.0121586	0.0183728	0.0184954	0.0133529	0.0190446	0.0166637	0.0131311	0.0183681	0.0132743	0.0113291	0.0185565	0.0174201	0.0128404	0.0248155	0.0240375	0.0183597
	Empirical P values		0.301	0.149	0.299	0.005	0.465	0.074	0.005	0.016	<0.001	0.075	0.054	0.021	0.463	0.051	0.11	0.01	0.011	0.218
	MW test P values		0.131511	0.00454	0.0028247	0.0504465	0.00388	0.314069	0.993263	0.419457	0.499665	0.353867	0.002183	0.0752592	0.0009809	0.184878	0.00132137	0.00096603	0.237514	0.00089927
Data set 2
Interactions with two or more experimental evidences (Gandhi et al., 2006)
			PROSTATE						LUNG									COLORECTAL
			Data Set 1			Data Set 2			Adenoid			Carcinoid			Squamous
		Network (n)	Up-regulated	Down-regulated	All	Up-regulated	Down-regulated	All	Up-regulated	Down-regulated	All	Up-regulated	Down-regulated	All	Up-regulated	Down-regulated	All	Up-regulated	Down-regulated	All
		5009	429	585	1014	281	426	707	138	358	496	371	589	960	385	341	726	218	116	334
Degree	Mean	3.83071	4.40792	4.81197	4.64103	3.55516	5.18075	4.53465	4.66667	4.28771	4.39314	3.63784	5.21392	4.60584	5.17662	4.56012	4.88705	5.15138	5.93966	5.42515
	2*SEM	0.170549	0.631601	0.67081	0.470245	0.610482	0.759003	0.521891	0.940073	0.585876	0.49695	0.533415	0.613128	0.430294	0.740999	0.701166	0.512874	0.829222	1.89567	0.851567
	Empirical P values		0.029	<0.001	<0.001	0.157	<0.001	0.005	0.055	0.082	0.013	0.288	<0.001	<0.001	<0.001	0.021	<0.001	0.004	0.003	<0.001
	MW test P values		0.006253	0.0011466	4.7757e-05	0.735858	8.761e-06	0.0003584	0.0002616	0.0003455	1.17683e-06	0.748425	3.48365e-09	1.73626e-05	1.82145e-09	0.00338922	6.4265e-10	1.55848e-07	0.0075345	1.00268e-08
Betweenness	Mean	0.0694252	0.088048	0.101181	0.0956252	0.0665622	0.104988	0.0897157	0.096529	0.0788463	0.0837661	0.0602622	0.108355	0.0897998	0.110031	0.0870323	0.0922865	0.103014	0.140905	0.116174
	2*SEM	0.0075104	0.0251006	0.0283806	0.0195111	0.0363735	0.0274697	0.022108	0.0399149	0.200914	0.018257	0.0185755	0.0229061	0.0157927	0.0360876	0.024038	0.0222215	0.0300232	0.08019	0.0340377
	Empirical P values		0.079	0.005	0.004	0.435	0.012	0.039	0.124	0.238	0.127	0.286	0.003	0.013	0.008	0.104	0.005	0.055	0.013	0.004
	MW test P values		0.001243	0.003808	3.79724e-05	0.344993	1.45363e-06	2.4952e-05	0.00016451	4.88009e-05	1.03575e-07	0.865737	2.5595e-10	2.56705e-06	3.71274e-08	0.00028959	3.53424e-10	2.17862e-07	0.009477	1.76473e-08
Closeness	Mean	16.5181	17.3468	17.2752	17.3055	16.591	17.8436	17.3458	17.6235	17.4816	17.5211	16.4262	17.7087	17.2139	18.0436	17.5538	17.8135	14.4591	18.0237	17.6552
	2*SEM	0.176045	0.550077	0.482644	0.362726	0.719909	0.499663	0.419724	0.950202	0.57858	0.493777	0.604557	0.458586	0.367756	0.529582	0.582696	0.392322	0.860809	1.05208	0.66992
	Empirical P values		0.003	0.002	<0.001	0.413	<0.001	<0.001	0.01	0.004	<0.001	<0.001	<0.001	<0.001	<0.001	<0.001	<0.001	0.015	0.005	<0.001
	MW test P values		0.005707	0.007513	0.0024715	0.815574	0.00016731	0.002786	0.03779	0.005991	0.00076592	0.460977	5.57815e-07	0.00076723	9.36553e-08	0.009405	4.03379e-08	0.00042955	0.0022846	4.77504e-06
Constraint	Mean	0.58734	0.539942	0.54121	0.540674	0.573979	0.516983	0.539636	0.479232	0.51679	0.506341	0.595857	0.496455	0.534991	0.479273	0.529267	0.502755	0.466294	0.509845	0.481419
	2*SEM	0.0102098	0.0344973	0.0301299	0.0226863	0.0416044	0.0351046	0.0270188	0.0584824	0.037849	0.0318021	0.0361024	0.0292259	0.0229055	0.0358869	0.0395344	0.026642	0.0478641	0.0685789	0.0392896
	Empirical P values		0.004	0.002	<0.001	0.252	<0.001	<0.001	<0.001	<0.001	<0.001	0.329	<0.001	<0.001	<0.001	0.002	<0.001	<0.001	0.014	<0.001
	MW test P values		0.0114243	0.0021147	0.00013919	0.630573	4.48002e-05	0.0072446	0.004882	0.0002342	1.17109e-06	0.717177	1.90243e-09	1.3792e-05	6.74776e-09	0.0024285	1.09489e-09	3.64412e-07	0.0185928	5.96594e-08
Clustering coefficient	Mean	0.054963	0.048948	0.059545	0.0550621	0.0334982	0.0576033	0.0480226	0.0356594	0.043209	0.0411089	0.042221	0.044601	0.043683	0.055839	0.0372698	0.0471171	0.0583578	0.0484914	0.0549311
	2*SEM	0.004964	0.015308	0.0153859	0.0109878	0.013565	0.0170214	0.0116369	0.0150517	0.0149414	0.011565	0.014912	0.011197	0.00896646	0.015386	0.0142433	0.0105666	0.0191346	0.0284214	0.0159108
	Empirical P values		0.281	0.282	0.453	0.015	0.38	0.164	0.086	0.111	0.03	0.078	0.075	0.014	0.421	0.02	0.105	0.376	0.321	0.548
	MW test P values		0.95446	0.290635	0.418743	0.19003	0.0348708	0.416616	0.199594	0.463373	0.205381	0.257437	0.0076204	0.170556	0.0001352	0.826245	0.004553	0.00089967	0.177721	0.00062672
Data set 3
Homology-based interactions (Jonsson et al., 2006; Jonsson and Bates, 2006)
			PROSTATE						LUNG									COLORECTAL
			Data Set 1			Data Set 2			Adenoid			Carcinoid			Squamous
		Network (n)	Up-regulated	Down-regulated	All	Up-regulated	Down-regulated	All	Up-regulated	Down-regulated	All	Up-regulated	Down-regulated	All	Up-regulated	Down-regulated	All	Up-regulated	Down-regulated	All
		10691	505	620	1125	307	454	761	150	379	529	401	613	1014	426	355	781	301	164	465
Degree	Mean	10.8214	20.6079	16.0613	18.1022	18.6775	19.0749	18.9146	20.8667	19.6121	19.9679	16.5761	17.4845	17.1253	19.007	17.6085	18.3713	19.4916	19.1463	19.3699
	2*SEM	0.137595	2.77386	1.82896	1.60691	3.70416	3.03937	2.34814	5.18068	4.15913	3.32002	2.40592	2.4657	1.76781	2.39407	3.56136	2.07904	3.01358	5.92815	2.85573
	Empirical P values		<0.001	<0.001	<0.001	<0.001	<0.001	<0.001	<0.001	<0.001	<0.001	<0.001	<0.001	<0.001	<0.001	<0.001	<0.001	<0.001	<0.001	<0.001
	MW test P values		8.09836e-31	2.81989e-16	2.43254e-41	5.05421e-13	5.15243e-17	1.39064e-27	4.61065e-10	6.836e-14	1.18541e-21	2.11523e-15	6.15551e-20	2.40751e-32	3.66536e-30	2.00345e-12	2.39393e-38	2.33468e-21	1.32535e-05	4.10205e-24
Betweenness	Mean	0.0286395	0.085404	0.0452871	0.0632951	0.0789153	0.0642951	0.0701932	0.0863467	0.0646755	0.0708204	0.0509377	0.0556656	0.0537959	0.0638028	0.0431549	0.0544174	0.0729635	0.0722012	0.0726946
	2*SEM	0.0023845	0.023404	0.0099047	0.0118993	0.0314143	0.218053	0.018156	0.052566	0.026652	0.0242108	0.0165308	0.0190429	0.013234	0.0195828	0.012745	0.0128708	0.0276238	0.0478746	0.0245628
	Empirical P values		<0.001	0.006	<0.001	<0.001	<0.001	<0.001	<0.001	<0.001	<0.001	0.004	<0.001	<0.001	<0.001	0.03	<0.001	<0.001	<0.001	<0.001
	MW test P values		1.65619e-32	6.91548e-16	4.31188e-42	3.69761e-14	1.78551e-14	5.21104e-26	2.49999e-07	3.85428e-08	2.48783e-13	2.5213e-16	4.56365e-13	5.68218e-26	7.16029e-30	1.52375e-06	2.96887e-30	8.76979e-23	3.79714e-06	5.03421e-26
Closeness	Mean	25.3206	26.6794	26.0849	26.3518	26.7203	25.9636	26.2689	26.733	25.6019	25.9227	26.2414	25.5726	25.8371	26.6861	25.5906	26.1881	26.3453	26.2246	26.3027
	2*SEM	0.0698005	0.27374	0.270183	0.193776	0.326109	0.380029	0.263353	0.624518	0.408247	0.344474	0.389597	0.345399	0.260185	0.309628	0.406935	0.253375	0.503369	0.60453	0.389041
	Empirical P values		<0.001	<0.001	<0.001	<0.001	<0.001	<0.001	<0.001	0.043	<0.001	<0.001	0.034	<0.001	<0.001	0.039	<0.001	<0.001	0.002	<0.001
	MW test P values		9.49089e-19	4.55199e-09	1.19312e-23	4.74225e-13	3.37011e-07	4.90674e-17	3.21765e-09	0.0552015	2.4685e-06	1.56032e-12	0.0012623	1.11216e-11	3.9644e-20	0.0723212	3.55728e-15	1.50614e-12	0.000121549	2.77448e-15
Constraint	Mean	0.318804	0.197857	0.24166	0.221998	0.221046	0.224174	0.222912	0.209433	0.224945	0.220546	0.218928	0.230298	0.225802	0.186763	0.230285	0.206545	0.178837	0.230677	0.19712
	2*SEM	0.0060346	0.0218345	0.0223155	0.0157703	0.0304154	0.0242884	0.018975	0.0416128	0.0257497	0.0218864	0.0260125	0.0206202	0.0161579	0.0219328	0.0273995	0.0173275	0.0245627	0.0382086	0.0209444
	Empirical P values		<0.001	<0.001	<0.001	<0.001	<0.001	<0.001	<0.001	<0.001	<0.001	<0.001	<0.001	<0.001	<0.001	<0.001	<0.001	<0.001	<0.001	<0.001
	MW test P values		0	3.77476e-15	0	4.18998e-13	1.11022e-15	0	3.32591e-09	3.09595e-11	0	6.66134e-16	6.66134e-16	0	0	5.37087e-10	0	0	2.0205e-05	0
Clustering coefficient	Mean	0.103517	0.090901	0.11595	0.104706	0.0755342	0.107859	0.0948187	0.11396	0.130251	0.125631	0.101262	0.130403	0.118879	0.117251	0.133493	0.124634	0.104927	0.100007	0.103213
	2*SEM	0.00400666	0.0138113	0.0153482	0.010504	0.0140707	0.0174439	0.0119031	0.0311961	0.0208476	0.0173552	0.0182792	0.0168457	0.0125149	0.0179801	0.02241	0.0141428	0.0195302	0.0283465	0.0161008
	Empirical P values		0.074	0.057	0.582	0.01	0.39	0.112	0.271	0.005	0.01	0.421	0.004	0.012	0.106	<0.001	0.005	0.461	0.434	0.501
	MW test P values		5.60371e-07	1.73928e-09	2.75619e-14	0.00447191	2.15479e-06	7.98102e-08	6.7225e-05	1.13534e-09	6.356e-13	0.00020099	2.59335e-13	4.41027e-15	1.07619e-12	1.35842e-07	5.67612e-18	1.20736e-08	0.0537986	1.39729e-08
SEM: standard error of the mean
